# Supplementary material for: Travel demand and distance analysis for free-floating car sharing based on deep learning method
Source: PLoS One. 2019 Oct 16;14(10):e0223973. doi: 10.1371/journal.pone.0223973 (PMC6795449; doi:10.1371/journal.pone.0223973)
Supplement: S1 File — (CSV) [file pone.0223973.s001.csv]

otime	dtime	olon	olat	dlon	dlat	distance
04:00.0	42:30.0	-122.36954	47.66461	-122.35602	47.65113	1.12495
25:30.0	41:00.0	-122.35602	47.65113	-122.38773	47.6734	2.13482
56:30.0	28:00.0	-122.38773	47.6734	-122.38773	47.67338	0.00138
21:00.0	56:30.0	-122.38773	47.67338	-122.33825	47.71957	3.93818
21:00.0	40:00.0	-122.33825	47.71957	-122.35566	47.71269	0.94065
16:00.0	18:30.0	-122.35566	47.71269	-122.35564	47.71268	0.00116
55:30.0	13:00.0	-122.35564	47.71268	-122.35451	47.71229	0.05918
13:30.0	50:00.0	-122.35451	47.71229	-122.31822	47.72036	1.78146
08:30.0	28:00.0	-122.31822	47.72036	-122.33366	47.66189	4.1032
29:30.0	38:30.0	-122.33366	47.66189	-122.34285	47.64923	0.97416
09:30.0	17:30.0	-122.34285	47.64923	-122.35546	47.6586	0.87494
08:30.0	19:00.0	-122.35546	47.6586	-122.3551	47.6615	0.20105
21:30.0	44:30.0	-122.3551	47.6615	-122.29855	47.67372	2.77077
39:00.0	54:30.0	-122.29855	47.67372	-122.31217	47.69002	1.29302
11:00.0	38:00.0	-122.31217	47.69002	-122.34205	47.70378	1.68699
24:30.0	01:00.0	-122.34205	47.70378	-122.30114	47.66438	3.32444
05:30.0	28:30.0	-122.30114	47.66438	-122.34561	47.61162	4.19495
48:30.0	13:00.0	-122.34561	47.61162	-122.39822	47.64638	3.43563
14:30.0	28:30.0	-122.39822	47.64638	-122.37264	47.66714	1.86618
05:00.0	54:30.0	-122.37264	47.66714	-122.31686	47.6107	4.68907
56:30.0	18:30.0	-122.31686	47.6107	-122.3162	47.59155	1.32335
49:00.0	55:00.0	-122.3162	47.59155	-122.32603	47.59751	0.6169
14:30.0	47:30.0	-122.32603	47.59751	-122.29407	47.59797	1.49381
10:00.0	20:30.0	-122.29407	47.59797	-122.29249	47.58984	0.5665
13:00.0	40:30.0	-122.29249	47.58984	-122.32938	47.62666	3.07263
40:30.0	09:00.0	-122.32938	47.62666	-122.3856	47.66716	3.83635
28:00.0	49:30.0	-122.3856	47.66716	-122.35834	47.62579	3.12864
02:30.0	43:30.0	-122.35834	47.62579	-122.36453	47.62703	0.30152
58:00.0	30:30.0	-122.36453	47.62703	-122.32648	47.59691	2.73674
06:30.0	17:30.0	-122.32648	47.59691	-122.31461	47.62145	1.78376
46:30.0	02:30.0	-122.31461	47.62145	-122.34453	47.66341	3.21789
30:00.0	46:00.0	-122.34453	47.66341	-122.34593	47.61683	3.21869
51:00.0	20:00.0	-122.34593	47.61683	-122.30359	47.61915	1.98424
28:30.0	57:00.0	-122.30359	47.61915	-122.32194	47.6199	0.85869
06:30.0	32:00.0	-122.32194	47.6199	-122.35241	47.65244	2.66048
08:30.0	34:30.0	-122.35241	47.65244	-122.30318	47.6379	2.50833
13:00.0	49:30.0	-122.30318	47.6379	-122.37439	47.67308	4.11772
28:00.0	59:00.0	-122.37439	47.67308	-122.34385	47.61303	4.38682
33:00.0	49:00.0	-122.34385	47.61303	-122.34944	47.65054	2.60453
06:00.0	29:00.0	-122.34944	47.65054	-122.33041	47.61915	2.34362
16:00.0	44:00.0	-122.33041	47.61915	-122.31399	47.59613	1.76571
55:00.0	14:00.0	-122.31399	47.59613	-122.33045	47.61914	1.7659
01:00.0	30:30.0	-122.33045	47.61914	-122.3555	47.62169	1.18325
27:30.0	23:30.0	-122.3555	47.62169	-122.31525	47.66416	3.48431
43:30.0	31:00.0	-122.31525	47.66416	-122.32324	47.61226	3.60493
33:00.0	48:30.0	-122.32324	47.61226	-122.34766	47.6163	1.17442
09:30.0	25:00.0	-122.34766	47.6163	-122.3196	47.59937	1.75689
42:00.0	53:00.0	-122.3196	47.59937	-122.30167	47.60996	1.11224
04:00.0	22:30.0	-122.30167	47.60996	-122.31635	47.66761	4.04137
39:00.0	32:00.0	-122.31635	47.66761	-122.40211	47.64497	4.29776
25:30.0	53:00.0	-122.40211	47.64497	-122.34726	47.61493	3.29674
25:30.0	47:30.0	-122.34726	47.61493	-122.33016	47.61719	0.81391
58:30.0	20:00.0	-122.33016	47.61719	-122.3209	47.62485	0.68347
23:30.0	58:00.0	-122.3209	47.62485	-122.31995	47.62142	0.24108
31:00.0	07:30.0	-122.31995	47.62142	-122.38656	47.67528	4.84929
07:30.0	15:00.0	-122.38656	47.67528	-122.37283	47.69873	1.7421
08:00.0	52:30.0	-122.37283	47.69873	-122.325	47.68122	2.53798
58:00.0	24:30.0	-122.325	47.68122	-122.33212	47.56459	8.06435
32:00.0	28:00.0	-122.36952	47.66451	-122.36408	47.66025	0.38869
19:00.0	53:00.0	-122.36408	47.66025	-122.35698	47.63918	1.49291
24:00.0	48:00.0	-122.35698	47.63918	-122.32676	47.61754	2.05596
49:00.0	58:30.0	-122.32676	47.61754	-122.32494	47.61776	0.08636
29:30.0	44:30.0	-122.32494	47.61776	-122.32287	47.66754	3.44047
03:30.0	15:30.0	-122.32287	47.66754	-122.33846	47.60545	4.35089
14:30.0	53:30.0	-122.33846	47.60545	-122.32938	47.62625	1.49828
00:30.0	24:30.0	-122.32938	47.62625	-122.31757	47.59837	2.00357
16:00.0	36:00.0	-122.31757	47.59837	-122.33234	47.60741	0.93076
45:30.0	25:30.0	-122.33234	47.60741	-122.3501	47.66459	4.03645
34:00.0	49:30.0	-122.3501	47.66459	-122.30725	47.66532	2.00042
40:30.0	08:30.0	-122.30725	47.66532	-122.3	47.67217	0.58174
36:30.0	08:00.0	-122.3	47.67217	-122.33467	47.59921	5.29413
19:30.0	37:00.0	-122.33467	47.59921	-122.31554	47.60856	1.10281
47:00.0	08:30.0	-122.31554	47.60856	-122.32032	47.61993	0.81663
24:00.0	05:30.0	-122.32032	47.61993	-122.35684	47.64574	2.46737
19:00.0	53:30.0	-122.35684	47.64574	-122.33094	47.62079	2.10569
52:00.0	58:30.0	-122.33094	47.62079	-122.32078	47.61898	0.49077
03:00.0	59:00.0	-122.32078	47.61898	-122.34934	47.53428	6.00191
05:30.0	41:30.0	-122.34934	47.53428	-122.38275	47.6673	9.32143
46:30.0	01:30.0	-122.38275	47.6673	-122.36857	47.66901	0.6722
55:30.0	40:00.0	-122.36857	47.66901	-122.3817	47.66756	0.62087
22:00.0	00:30.0	-122.3817	47.66756	-122.29149	47.55915	8.5938
45:00.0	19:00.0	-122.29149	47.55915	-122.28217	47.55781	0.44557
47:30.0	43:00.0	-122.28217	47.55781	-122.28516	47.55705	0.14936
24:30.0	57:00.0	-122.28516	47.55705	-122.2978	47.60748	3.53372
53:00.0	11:30.0	-122.2978	47.60748	-122.2728	47.5512	4.05996
56:30.0	03:00.0	-122.2728	47.5512	-122.28777	47.55871	0.8714
07:30.0	05:30.0	-122.28777	47.55871	-122.33013	47.61969	4.65483
39:00.0	50:00.0	-122.33013	47.61969	-122.32665	47.62606	0.46913
44:30.0	53:00.0	-122.32665	47.62606	-122.31982	47.6124	0.99618
45:30.0	07:30.0	-122.31982	47.6124	-122.3213	47.62835	1.10409
47:30.0	07:30.0	-122.3213	47.62835	-122.34916	47.61448	1.61603
22:30.0	53:30.0	-122.34916	47.61448	-122.33434	47.58208	2.34305
23:30.0	38:30.0	-122.33434	47.58208	-122.32249	47.56818	1.10862
50:00.0	07:30.0	-122.32249	47.56818	-122.30974	47.57675	0.84015
27:30.0	51:30.0	-122.30974	47.57675	-122.31983	47.56299	1.06123
10:00.0	23:00.0	-122.31983	47.56299	-122.3107	47.57721	1.07112
43:30.0	59:00.0	-122.3107	47.57721	-122.26951	47.54974	2.70391
26:00.0	55:00.0	-122.26951	47.54974	-122.37223	47.56922	4.9885
15:30.0	30:00.0	-122.37223	47.56922	-122.39983	47.58462	1.67232
02:30.0	54:00.0	-122.39983	47.58462	-122.33558	47.61341	3.60135
28:00.0	46:30.0	-122.33558	47.61341	-122.31538	47.60664	1.05325
08:00.0	21:30.0	-122.31538	47.60664	-122.31426	47.61512	0.58818
56:00.0	13:00.0	-122.31426	47.61512	-122.30132	47.59969	1.2255
21:00.0	35:00.0	-122.30132	47.59969	-122.29986	47.61805	1.27025
38:00.0	24:30.0	-122.29986	47.61805	-122.35443	47.65314	3.51712
26:00.0	07:00.0	-122.35443	47.65314	-122.32893	47.60981	3.22166
36:30.0	04:30.0	-122.32893	47.60981	-122.33687	47.64803	2.66638
13:30.0	26:00.0	-122.33687	47.64803	-122.32455	47.6194	2.0599
52:30.0	13:00.0	-122.32455	47.6194	-122.3471	47.68078	4.36922
14:30.0	46:00.0	-122.3471	47.68078	-122.29824	47.68761	2.32776
55:00.0	44:00.0	-122.29824	47.68761	-122.33859	47.62233	4.88745
42:30.0	57:00.0	-122.33859	47.62233	-122.32243	47.60552	1.38513
01:00.0	00:00.0	-122.32243	47.60552	-122.31726	47.58272	1.59357
15:30.0	43:00.0	-122.36964	47.66466	-122.37086	47.66429	0.06241
13:30.0	56:30.0	-122.37086	47.66429	-122.32606	47.70974	3.7719
53:00.0	27:30.0	-122.32606	47.70974	-122.38082	47.67958	3.29627
51:00.0	57:00.0	-122.38082	47.67958	-122.37473	47.67018	0.70886
54:30.0	19:00.0	-122.37473	47.67018	-122.30157	47.66794	3.41758
44:30.0	30:30.0	-122.30157	47.66794	-122.31307	47.66371	0.6111
05:30.0	21:30.0	-122.31307	47.66371	-122.32076	47.67634	0.94347
48:30.0	32:00.0	-122.32076	47.67634	-122.28499	47.6023	5.3809
48:30.0	39:30.0	-122.28499	47.6023	-122.32393	47.68071	5.71401
46:00.0	11:30.0	-122.32393	47.68071	-122.32032	47.62583	3.7952
23:00.0	29:00.0	-122.32032	47.62583	-122.30985	47.63262	0.67759
04:30.0	25:00.0	-122.30985	47.63262	-122.32017	47.62	0.99622
38:30.0	43:30.0	-122.32017	47.62	-122.32087	47.62466	0.3236
49:30.0	13:00.0	-122.32087	47.62466	-122.31789	47.65367	2.00901
45:00.0	01:30.0	-122.31789	47.65367	-122.29572	47.66474	1.28672
45:00.0	39:30.0	-122.29572	47.66474	-122.39087	47.68695	4.69736
56:30.0	48:30.0	-122.39087	47.68695	-122.32528	47.62074	5.5043
30:00.0	57:30.0	-122.32528	47.62074	-122.3798	47.66626	4.04588
54:00.0	09:00.0	-122.3798	47.66626	-122.32665	47.61061	4.57606
23:00.0	43:30.0	-122.32665	47.61061	-122.35536	47.62423	1.63827
00:00.0	34:00.0	-122.35536	47.62423	-122.34247	47.62057	0.653
43:30.0	56:00.0	-122.34247	47.62057	-122.35798	47.62481	0.78141
48:30.0	02:00.0	-122.35798	47.62481	-122.32684	47.63679	1.67326
34:00.0	11:30.0	-122.32684	47.63679	-122.2772	47.63593	2.3187
08:00.0	39:00.0	-122.2772	47.63593	-122.31184	47.62056	1.93512
39:30.0	57:00.0	-122.31184	47.62056	-122.28077	47.63776	1.87548
01:00.0	24:00.0	-122.28077	47.63776	-122.34927	47.65416	3.39279
53:00.0	32:30.0	-122.34927	47.65416	-122.32214	47.61609	2.91932
00:30.0	42:00.0	-122.32214	47.61609	-122.35438	47.6516	2.87837
51:00.0	14:30.0	-122.35438	47.6516	-122.33498	47.66216	1.16285
35:30.0	05:00.0	-122.33498	47.66216	-122.38697	47.66062	2.42884
34:00.0	56:00.0	-122.38697	47.66062	-122.33512	47.66384	2.43014
01:30.0	20:30.0	-122.33512	47.66384	-122.37723	47.67166	2.03806
26:00.0	20:30.0	-122.37723	47.67166	-122.31786	47.694	3.1708
29:30.0	44:00.0	-122.31786	47.694	-122.3143	47.67454	1.35465
22:30.0	38:00.0	-122.3143	47.67454	-122.31434	47.66274	0.81522
47:30.0	58:00.0	-122.31434	47.66274	-122.31869	47.68675	1.67114
21:30.0	31:00.0	-122.31869	47.68675	-122.27711	47.7012	2.18129
10:30.0	20:30.0	-122.27711	47.7012	-122.30243	47.69759	1.20694
11:00.0	29:30.0	-122.30243	47.69759	-122.34202	47.61697	5.86829
17:30.0	34:00.0	-122.34202	47.61697	-122.35412	47.6236	0.72748
47:00.0	24:30.0	-122.35412	47.6236	-122.31799	47.62524	1.69127
32:00.0	11:30.0	-122.31799	47.62524	-122.35497	47.6978	5.30171
20:30.0	59:30.0	-122.35497	47.6978	-122.3799	47.66482	2.55818
55:30.0	31:00.0	-122.3799	47.66482	-122.3584	47.68765	1.86924
57:00.0	29:30.0	-122.3584	47.68765	-122.31838	47.67507	2.05949
14:00.0	41:30.0	-122.31838	47.67507	-122.36871	47.67665	2.35092
59:30.0	34:30.0	-122.36871	47.67665	-122.32438	47.6728	2.0855
05:30.0	14:30.0	-122.32438	47.6728	-122.34213	47.68984	1.43933
32:00.0	06:00.0	-122.34213	47.68984	-122.31487	47.60267	6.15525
32:00.0	57:30.0	-122.31487	47.60267	-122.34236	47.61485	1.53543
22:30.0	04:30.0	-122.34236	47.61485	-122.36648	47.66508	3.64837
25:00.0	52:30.0	-122.36648	47.66508	-122.38675	47.57793	6.09482
25:00.0	31:30.0	-122.38675	47.57793	-122.38671	47.56422	0.94716
45:00.0	52:30.0	-122.38671	47.56422	-122.38325	47.58342	1.33626
17:30.0	40:30.0	-122.38325	47.58342	-122.29258	47.60963	4.60775
10:00.0	41:00.0	-122.36934	47.66449	-122.32573	47.70055	3.2165
15:30.0	33:30.0	-122.32573	47.70055	-122.33186	47.69384	0.54465
57:30.0	03:30.0	-122.33186	47.69384	-122.32679	47.70171	0.59291
04:00.0	34:30.0	-122.32679	47.70171	-122.30803	47.70633	0.93127
27:30.0	58:00.0	-122.30803	47.70633	-122.38246	47.66803	4.36545
10:30.0	24:00.0	-122.38246	47.66803	-122.34623	47.64147	2.4954
28:00.0	06:30.0	-122.34623	47.64147	-122.35433	47.6996	4.03375
22:30.0	42:30.0	-122.35433	47.6996	-122.34359	47.64112	4.07114
06:00.0	44:00.0	-122.34359	47.64112	-122.32953	47.57607	4.54178
46:00.0	00:00.0	-122.32953	47.57607	-122.34472	47.64032	4.49513
04:30.0	33:30.0	-122.34472	47.64032	-122.34218	47.65047	0.71118
34:30.0	50:00.0	-122.34218	47.65047	-122.3447	47.64025	0.7158
59:00.0	15:30.0	-122.3447	47.64025	-122.36672	47.65935	1.67269
27:00.0	01:00.0	-122.36672	47.65935	-122.31426	47.61916	3.70261
58:00.0	26:30.0	-122.31426	47.61916	-122.33056	47.60599	1.18646
20:30.0	57:00.0	-122.33056	47.60599	-122.32396	47.65772	3.58709
47:00.0	23:30.0	-122.32396	47.65772	-122.34845	47.63301	2.05464
44:00.0	22:00.0	-122.34845	47.63301	-122.37672	47.70094	4.87495
31:00.0	45:30.0	-122.37672	47.70094	-122.38828	47.68316	1.3415
47:00.0	59:00.0	-122.38828	47.68316	-122.37596	47.68511	0.59033
05:00.0	50:00.0	-122.37596	47.68511	-122.32094	47.6168	5.37294
05:30.0	19:30.0	-122.32094	47.6168	-122.32588	47.70298	5.95832
30:00.0	04:00.0	-122.32588	47.70298	-122.3258	47.70291	0.00611
06:00.0	30:00.0	-122.3258	47.70291	-122.32892	47.62946	5.07649
38:00.0	17:00.0	-122.32892	47.62946	-122.32315	47.52194	7.43295
26:00.0	50:30.0	-122.32315	47.52194	-122.32978	47.62694	7.26058
53:00.0	18:00.0	-122.32978	47.62694	-122.31523	47.66699	2.84906
16:00.0	52:00.0	-122.31523	47.66699	-122.26512	47.68243	2.57
06:30.0	47:00.0	-122.26512	47.68243	-122.34693	47.61611	5.96481
33:30.0	48:00.0	-122.34693	47.61611	-122.35118	47.65623	2.77883
09:00.0	24:00.0	-122.35118	47.65623	-122.34753	47.6299	1.827
51:00.0	36:30.0	-122.34753	47.6299	-122.32874	47.71444	5.90602
13:00.0	15:00.0	-122.32874	47.71444	-122.3287	47.71451	0.00518
30:00.0	01:00.0	-122.36946	47.66458	-122.3693	47.66453	0.00823
04:30.0	47:00.0	-122.3693	47.66453	-122.38096	47.67166	0.73398
25:30.0	45:00.0	-122.38096	47.67166	-122.37476	47.63864	2.29951
50:00.0	03:30.0	-122.37476	47.63864	-122.37805	47.66437	1.78421
36:30.0	50:30.0	-122.37805	47.66437	-122.37169	47.63555	2.01308
01:30.0	41:30.0	-122.37169	47.63555	-122.32389	47.61409	2.67996
06:00.0	22:30.0	-122.32389	47.61409	-122.30891	47.6105	0.74246
58:30.0	29:30.0	-122.30891	47.6105	-122.33338	47.615	1.18466
49:00.0	31:00.0	-122.33338	47.615	-122.28572	47.66881	4.33263
02:00.0	40:00.0	-122.28572	47.66881	-122.30003	47.66641	0.68808
53:00.0	01:00.0	-122.30003	47.66641	-122.31657	47.66221	0.82466
12:00.0	47:00.0	-122.31657	47.66221	-122.35344	47.65326	1.82865
50:00.0	09:00.0	-122.35344	47.65326	-122.3822	47.67713	2.12627
37:30.0	12:30.0	-122.3822	47.67713	-122.33505	47.58646	6.63975
38:30.0	13:00.0	-122.33505	47.58646	-122.39065	47.55443	3.41378
45:30.0	49:30.0	-122.39065	47.55443	-122.38696	47.55868	0.34057
22:30.0	51:00.0	-122.38696	47.55868	-122.33635	47.61028	4.27829
22:30.0	01:00.0	-122.33635	47.61028	-122.32007	47.61516	0.83191
27:00.0	58:00.0	-122.32007	47.61516	-122.34166	47.68227	4.74467
07:00.0	52:30.0	-122.34166	47.68227	-122.40401	47.58091	7.58378
44:30.0	24:30.0	-122.40401	47.58091	-122.3262	47.62706	4.83557
38:30.0	56:30.0	-122.3262	47.62706	-122.34457	47.63843	1.16315
02:00.0	09:00.0	-122.34457	47.63843	-122.35083	47.62466	0.99522
03:00.0	41:30.0	-122.35083	47.62466	-122.31403	47.65827	2.88857
29:30.0	46:00.0	-122.31403	47.65827	-122.31445	47.65896	0.05154
18:30.0	44:00.0	-122.31445	47.65896	-122.32012	47.6211	2.62896
49:30.0	28:00.0	-122.32012	47.6211	-122.3127	47.66312	2.9236
28:00.0	44:00.0	-122.3127	47.66312	-122.3034	47.66484	0.45001
59:30.0	35:00.0	-122.3034	47.66484	-122.32791	47.68195	1.64478
45:00.0	59:30.0	-122.32791	47.68195	-122.30345	47.66683	1.54719
00:30.0	16:30.0	-122.30345	47.66683	-122.35125	47.64959	2.5291
35:30.0	02:00.0	-122.35125	47.64959	-122.32182	47.61403	2.815
56:30.0	55:00.0	-122.32182	47.61403	-122.3199	47.62274	0.60838
01:00.0	52:30.0	-122.3199	47.62274	-122.32017	47.62311	0.0285
54:30.0	19:00.0	-122.32017	47.62311	-122.32651	47.61177	0.83754
24:30.0	44:00.0	-122.32651	47.61177	-122.3279	47.6205	0.6066
18:00.0	39:00.0	-122.3279	47.6205	-122.31706	47.6599	2.76865
28:00.0	09:00.0	-122.31706	47.6599	-122.31304	47.69406	2.36744
08:00.0	21:30.0	-122.31304	47.69406	-122.2957	47.66494	2.16838
49:00.0	41:00.0	-122.2957	47.66494	-122.31317	47.65472	1.07861
43:30.0	21:00.0	-122.31317	47.65472	-122.2893	47.67841	1.97979
41:30.0	16:30.0	-122.2893	47.67841	-122.31869	47.67591	1.38213
19:30.0	33:00.0	-122.31869	47.67591	-122.32	47.62867	3.26421
04:30.0	19:00.0	-122.32	47.62867	-122.32307	47.69908	4.86648
37:30.0	14:00.0	-122.32307	47.69908	-122.35732	47.61817	5.81388
14:30.0	17:00.0	-122.35732	47.61817	-122.36327	47.68384	4.54539
13:30.0	59:00.0	-122.36327	47.68384	-122.32587	47.70268	2.17656
48:30.0	06:00.0	-122.32587	47.70268	-122.31429	47.65907	3.06092
05:00.0	27:30.0	-122.31429	47.65907	-122.33688	47.66648	1.17202
28:30.0	03:00.0	-122.33688	47.66648	-122.3284	47.63747	2.04291
28:00.0	03:00.0	-122.3284	47.63747	-122.31572	47.61421	1.71259
23:30.0	37:00.0	-122.31572	47.61421	-122.29782	47.59425	1.61276
33:00.0	57:00.0	-122.29782	47.59425	-122.31888	47.61406	1.68561
00:00.0	30:00.0	-122.31888	47.61406	-122.38749	47.67071	5.05756
33:00.0	00:30.0	-122.38749	47.67071	-122.36975	47.65253	1.50434
28:00.0	47:00.0	-122.36975	47.65253	-122.36088	47.65726	0.52746
58:30.0	08:00.0	-122.36088	47.65726	-122.34475	47.64931	0.93198
31:00.0	57:30.0	-122.34475	47.64931	-122.32562	47.61698	2.40557
13:00.0	45:00.0	-122.32562	47.61698	-122.31687	47.61004	0.63005
16:00.0	22:00.0	-122.31687	47.61004	-122.31804	47.60301	0.48874
41:00.0	04:00.0	-122.31804	47.60301	-122.28123	47.53812	4.80194
39:30.0	20:00.0	-122.28123	47.53812	-122.3221	47.61329	5.53347
25:00.0	51:30.0	-122.3221	47.61329	-122.34784	47.72905	8.08715
24:30.0	56:00.0	-122.36935	47.66448	-122.36949	47.66502	0.03787
02:30.0	14:30.0	-122.36949	47.66502	-122.36507	47.67534	0.74221
07:30.0	27:30.0	-122.36507	47.67534	-122.36494	47.67957	0.2923
49:30.0	01:30.0	-122.36494	47.67957	-122.3695	47.66474	1.04642
14:00.0	31:30.0	-122.3695	47.66474	-122.37361	47.66471	0.19182
48:30.0	21:00.0	-122.37361	47.66471	-122.32438	47.67086	2.33637
35:30.0	13:00.0	-122.32438	47.67086	-122.34037	47.66219	0.95688
18:30.0	44:30.0	-122.34037	47.66219	-122.34408	47.65001	0.85911
57:00.0	16:00.0	-122.34408	47.65001	-122.35776	47.63724	1.08916
39:00.0	01:30.0	-122.35776	47.63724	-122.35793	47.62748	0.67433
40:30.0	16:30.0	-122.35793	47.62748	-122.32637	47.61536	1.69532
20:30.0	12:00.0	-122.32637	47.61536	-122.3201	47.67554	4.1679
24:30.0	46:00.0	-122.3201	47.67554	-122.381	47.66955	2.87173
50:00.0	32:30.0	-122.381	47.66955	-122.32784	47.62474	3.96774
47:00.0	52:30.0	-122.32784	47.62474	-122.32803	47.62466	0.01045
57:30.0	03:00.0	-122.32803	47.62466	-122.32573	47.62085	0.2843
07:00.0	55:00.0	-122.32573	47.62085	-122.32418	47.62085	0.0724
29:00.0	09:30.0	-122.32418	47.62085	-122.3546	47.65089	2.51492
38:30.0	11:00.0	-122.3546	47.65089	-122.3512	47.61388	2.5618
13:00.0	30:30.0	-122.3512	47.61388	-122.36184	47.63238	1.37131
25:00.0	44:00.0	-122.36184	47.63238	-122.32051	47.70701	5.50485
10:30.0	37:00.0	-122.32051	47.70701	-122.354	47.51774	13.16913
50:00.0	18:00.0	-122.354	47.51774	-122.372	47.5145	0.87166
02:00.0	19:00.0	-122.372	47.5145	-122.3714	47.51624	0.12344
10:00.0	42:30.0	-122.3714	47.51624	-122.40376	47.57014	4.0196
09:00.0	07:30.0	-122.40376	47.57014	-122.37846	47.561	1.34095
28:00.0	06:30.0	-122.37846	47.561	-122.3389	47.60583	3.60711
07:30.0	54:30.0	-122.3389	47.60583	-122.39166	47.64908	3.87291
53:30.0	15:00.0	-122.39166	47.64908	-122.3376	47.60446	3.98461
57:30.0	13:00.0	-122.3376	47.60446	-122.32603	47.59835	0.68589
01:30.0	27:30.0	-122.32603	47.59835	-122.30046	47.59678	1.19979
57:30.0	01:00.0	-122.30046	47.59678	-122.32512	47.60841	1.40471
55:00.0	19:30.0	-122.32512	47.60841	-122.29545	47.71869	7.74366
08:00.0	35:00.0	-122.29545	47.71869	-122.31262	47.6554	4.44525
36:30.0	56:30.0	-122.31262	47.6554	-122.27733	47.6672	1.83779
07:00.0	25:00.0	-122.27733	47.6672	-122.33645	47.64878	3.03876
26:00.0	57:30.0	-122.33645	47.64878	-122.31411	47.65546	1.1404
19:30.0	25:30.0	-122.31411	47.65546	-122.31213	47.65894	0.25757
20:30.0	49:30.0	-122.31213	47.65894	-122.34453	47.65396	1.55098
43:00.0	27:00.0	-122.34453	47.65396	-122.34944	47.66084	0.52768
55:00.0	10:30.0	-122.34944	47.66084	-122.38298	47.66876	1.65818
35:00.0	26:00.0	-122.38298	47.66876	-122.38079	47.66789	0.11856
54:30.0	23:00.0	-122.38079	47.66789	-122.34767	47.61521	3.95436
22:30.0	46:30.0	-122.34767	47.61521	-122.28922	47.61387	2.73203
45:00.0	10:30.0	-122.28922	47.61387	-122.34067	47.6126	2.40512
27:30.0	55:30.0	-122.34067	47.6126	-122.36696	47.64958	2.83449
51:30.0	04:30.0	-122.36696	47.64958	-122.40049	47.6598	1.71702
42:00.0	20:00.0	-122.36947	47.6646	-122.31195	47.7152	4.40679
17:30.0	42:00.0	-122.31195	47.7152	-122.31191	47.71521	0.00199
29:30.0	29:30.0	-122.31191	47.71521	-122.33194	47.72204	1.04628
32:00.0	45:00.0	-122.33194	47.72204	-122.39576	47.63892	6.46853
29:00.0	42:00.0	-122.39576	47.63892	-122.38146	47.66502	1.92275
53:30.0	08:30.0	-122.38146	47.66502	-122.3813	47.66586	0.05851
35:00.0	02:30.0	-122.3813	47.66586	-122.3436	47.61384	4.0018
07:30.0	34:30.0	-122.3436	47.61384	-122.3449	47.65956	3.1592
11:30.0	46:00.0	-122.3449	47.65956	-122.37364	47.65522	1.37457
23:30.0	02:00.0	-122.37364	47.65522	-122.35167	47.61418	3.01519
28:00.0	50:00.0	-122.35167	47.61418	-122.33265	47.60822	0.97933
43:30.0	57:30.0	-122.33265	47.60822	-122.3371	47.6034	0.39257
16:30.0	39:00.0	-122.3371	47.6034	-122.31877	47.63591	2.40364
14:00.0	28:00.0	-122.31877	47.63591	-122.30578	47.61967	1.27547
03:00.0	18:30.0	-122.30578	47.61967	-122.33296	47.61117	1.3989
20:00.0	29:30.0	-122.33296	47.61117	-122.3222	47.61464	0.5569
35:00.0	59:30.0	-122.3222	47.61464	-122.30772	47.60258	1.07323
36:30.0	17:30.0	-122.30772	47.60258	-122.31419	47.65544	3.66436
56:00.0	22:30.0	-122.31419	47.65544	-122.35698	47.64264	2.18458
10:30.0	32:30.0	-122.35698	47.64264	-122.33969	47.61397	2.13897
00:30.0	22:30.0	-122.33969	47.61397	-122.32846	47.61465	0.5267
24:00.0	44:30.0	-122.32846	47.61465	-122.31021	47.61099	0.88927
59:30.0	17:30.0	-122.31021	47.61099	-122.30123	47.59707	1.04922
57:30.0	26:00.0	-122.30123	47.59707	-122.32991	47.61629	1.88644
05:00.0	12:00.0	-122.32991	47.61629	-122.32633	47.59714	1.33352
34:00.0	21:30.0	-122.32633	47.59714	-122.30863	47.73174	9.33565
03:30.0	33:00.0	-122.30863	47.73174	-122.34781	47.72881	1.83741
41:00.0	30:30.0	-122.34781	47.72881	-122.34398	47.70253	1.82437
02:30.0	33:00.0	-122.34398	47.70253	-122.34401	47.68474	1.22905
18:30.0	33:00.0	-122.34401	47.68474	-122.34191	47.7019	1.18957
46:00.0	30:00.0	-122.34191	47.7019	-122.3421	47.6108	6.29377
12:30.0	46:30.0	-122.3421	47.6108	-122.28971	47.72783	8.44674
09:30.0	53:30.0	-122.28971	47.72783	-122.3134	47.65582	5.09618
56:00.0	38:30.0	-122.3134	47.65582	-122.30176	47.66344	0.7565
55:00.0	11:30.0	-122.30176	47.66344	-122.34545	47.61634	3.84053
25:00.0	09:00.0	-122.34545	47.61634	-122.31457	47.62327	1.51978
07:30.0	27:00.0	-122.31457	47.62327	-122.34522	47.61149	1.64686
12:30.0	24:00.0	-122.34522	47.61149	-122.33152	47.60063	0.98622
41:30.0	53:30.0	-122.33152	47.60063	-122.30502	47.60447	1.26632
52:00.0	01:00.0	-122.30502	47.60447	-122.31212	47.62245	1.28568
43:00.0	03:00.0	-122.31212	47.62245	-122.32161	47.61402	0.73191
04:30.0	25:30.0	-122.32161	47.61402	-122.32506	47.60594	0.58102
33:30.0	45:00.0	-122.32506	47.60594	-122.33424	47.60041	0.5744
24:30.0	52:00.0	-122.33424	47.60041	-122.3782	47.66797	5.09893
38:00.0	11:30.0	-122.3346	47.6113	-122.38439	47.67786	5.15254
04:30.0	27:30.0	-122.38439	47.67786	-122.38549	47.68005	0.15977
18:00.0	28:00.0	-122.38549	47.68005	-122.37828	47.66714	0.95325
36:00.0	09:00.0	-122.37828	47.66714	-122.36119	47.54161	8.70901
20:00.0	55:30.0	-122.36119	47.54161	-122.36885	47.52141	1.4408
44:00.0	32:00.0	-122.36885	47.52141	-122.37197	47.51457	0.49458
53:00.0	21:00.0	-122.37197	47.51457	-122.376	47.54836	2.34198
18:30.0	05:30.0	-122.376	47.54836	-122.33934	47.62202	5.36958
29:00.0	59:30.0	-122.33934	47.62202	-122.32391	47.61418	0.90158
32:30.0	00:00.0	-122.32391	47.61418	-122.32481	47.66313	3.38203
11:30.0	34:00.0	-122.32481	47.66313	-122.30348	47.66691	1.02914
10:30.0	44:00.0	-122.30348	47.66691	-122.38068	47.66872	3.60486
57:00.0	11:30.0	-122.38068	47.66872	-122.37823	47.69464	1.79437
27:30.0	39:00.0	-122.37823	47.69464	-122.35176	47.66429	2.43345
22:30.0	47:00.0	-122.35176	47.66429	-122.31313	47.6687	1.82835
30:30.0	36:00.0	-122.31313	47.6687	-122.31317	47.6634	0.36616
40:00.0	02:00.0	-122.31317	47.6634	-122.34691	47.72333	4.42938
01:30.0	25:00.0	-122.34691	47.72333	-122.3142	47.66335	4.41578
42:00.0	58:30.0	-122.3142	47.66335	-122.33515	47.6081	3.94037
13:30.0	00:30.0	-122.33515	47.6081	-122.2849	47.67113	4.94638
34:30.0	17:00.0	-122.2849	47.67113	-122.3319	47.60455	5.09647
53:30.0	54:00.0	-122.3319	47.60455	-122.33231	47.60464	0.02014
54:30.0	11:30.0	-122.33231	47.60464	-122.40104	47.63823	3.96118
44:00.0	06:00.0	-122.40104	47.63823	-122.32351	47.60703	4.21417
02:00.0	13:30.0	-122.32351	47.60703	-122.309	47.60414	0.70673
59:00.0	18:00.0	-122.309	47.60414	-122.38741	47.53868	5.82152
33:30.0	12:00.0	-122.38741	47.53868	-122.34066	47.61966	6.00622
01:00.0	39:00.0	-122.34066	47.61966	-122.3304	47.62277	0.52519
51:30.0	07:30.0	-122.3304	47.62277	-122.3161	47.65243	2.15514
38:30.0	03:00.0	-122.3161	47.65243	-122.34954	47.63902	1.81539
30:00.0	48:00.0	-122.34954	47.63902	-122.33363	47.60891	2.20892
50:00.0	51:30.0	-122.33363	47.60891	-122.33337	47.60871	0.0184
30:00.0	06:00.0	-122.33337	47.60871	-122.33927	47.57154	2.58267
41:30.0	50:00.0	-122.33927	47.57154	-122.32224	47.58406	1.17555
00:30.0	12:00.0	-122.36976	47.66467	-122.36058	47.65631	0.71914
14:30.0	45:00.0	-122.36058	47.65631	-122.32264	47.6761	2.23703
49:30.0	18:00.0	-122.32264	47.6761	-122.33428	47.56789	7.49553
27:30.0	56:00.0	-122.33428	47.56789	-122.32401	47.67593	7.47944
42:30.0	56:30.0	-122.32401	47.67593	-122.34915	47.6513	2.0669
04:00.0	21:30.0	-122.34915	47.6513	-122.38205	47.6721	2.10304
33:00.0	58:00.0	-122.38205	47.6721	-122.35295	47.62036	3.82399
36:00.0	54:00.0	-122.35295	47.62036	-122.30148	47.66791	4.07015
22:30.0	42:30.0	-122.30148	47.66791	-122.29139	47.66948	0.48319
41:00.0	58:00.0	-122.29139	47.66948	-122.33252	47.65942	2.04148
36:30.0	09:30.0	-122.33252	47.65942	-122.33191	47.61319	3.19398
18:00.0	38:00.0	-122.33191	47.61319	-122.31634	47.66771	3.83609
28:30.0	53:30.0	-122.31634	47.66771	-122.32608	47.54778	8.29794
26:00.0	48:30.0	-122.32608	47.54778	-122.32196	47.5683	1.43066
40:00.0	53:00.0	-122.32196	47.5683	-122.3343	47.58514	1.29857
23:30.0	51:00.0	-122.3343	47.58514	-122.32074	47.60887	1.7576
08:30.0	34:30.0	-122.32074	47.60887	-122.39782	47.58638	3.92273
28:00.0	07:00.0	-122.39782	47.58638	-122.33965	47.61746	3.46382
16:00.0	33:00.0	-122.33965	47.61746	-122.36774	47.63942	2.00566
21:30.0	51:30.0	-122.36774	47.63942	-122.32095	47.61916	2.595
54:00.0	10:30.0	-122.32095	47.61916	-122.31198	47.59364	1.81219
54:30.0	06:30.0	-122.31198	47.59364	-122.31679	47.61509	1.49883
24:00.0	01:00.0	-122.31679	47.61509	-122.31961	47.5995	1.08507
19:00.0	40:00.0	-122.31961	47.5995	-122.32427	47.62656	1.88209
58:00.0	29:00.0	-122.32427	47.62656	-122.32388	47.60904	1.21052
46:00.0	03:00.0	-122.32388	47.60904	-122.31159	47.60538	0.62741
59:30.0	14:00.0	-122.31159	47.60538	-122.3371	47.6621	4.09563
04:00.0	50:30.0	-122.3371	47.6621	-122.30837	47.60612	4.09353
48:30.0	11:00.0	-122.30837	47.60612	-122.36424	47.55914	4.16583
45:00.0	04:00.0	-122.36424	47.55914	-122.3255	47.5967	3.16431
04:00.0	41:00.0	-122.3255	47.5967	-122.29615	47.57214	2.18195
50:00.0	22:00.0	-122.29615	47.57214	-122.33335	47.5821	1.8702
27:30.0	36:30.0	-122.33335	47.5821	-122.33334	47.57486	0.50018
46:00.0	47:30.0	-122.36949	47.66461	-122.3695	47.66459	0.00146
48:30.0	44:00.0	-122.3695	47.66459	-122.37084	47.66552	0.08966
31:00.0	57:00.0	-122.37084	47.66552	-122.40625	47.67788	1.85996
05:30.0	48:00.0	-122.40625	47.67788	-122.36903	47.67955	1.74041
44:30.0	54:30.0	-122.36903	47.67955	-122.39361	47.6686	1.37395
13:30.0	44:30.0	-122.39361	47.6686	-122.30938	47.6062	5.83552
29:30.0	51:00.0	-122.30938	47.6062	-122.31402	47.59649	0.70499
00:00.0	10:00.0	-122.31402	47.59649	-122.30124	47.59439	0.6146
47:00.0	19:30.0	-122.30124	47.59439	-122.31922	47.62573	2.32238
52:00.0	09:30.0	-122.31922	47.62573	-122.3325	47.61803	0.81715
17:00.0	36:30.0	-122.3325	47.61803	-122.35088	47.64673	2.16057
04:00.0	13:30.0	-122.35088	47.64673	-122.37087	47.65438	1.07245
12:00.0	24:00.0	-122.37087	47.65438	-122.39954	47.66857	1.65879
11:00.0	04:30.0	-122.39954	47.66857	-122.32513	47.61132	5.26445
17:30.0	27:00.0	-122.32513	47.61132	-122.32464	47.62914	1.23132
20:00.0	47:00.0	-122.32464	47.62914	-122.32995	47.59954	2.05993
10:30.0	33:00.0	-122.32995	47.59954	-122.31125	47.60802	1.05197
23:00.0	55:30.0	-122.31125	47.60802	-122.29142	47.61521	1.05117
46:00.0	04:00.0	-122.29142	47.61521	-122.26871	47.53886	5.38044
42:30.0	50:30.0	-122.26871	47.53886	-122.284	47.55648	1.41182
01:30.0	10:30.0	-122.284	47.55648	-122.3016	47.54538	1.12501
42:00.0	57:00.0	-122.3016	47.54538	-122.31166	47.57775	2.28523
03:30.0	43:00.0	-122.31166	47.57775	-122.3174	47.57775	0.26833
44:00.0	11:30.0	-122.3174	47.57775	-122.31204	47.58666	0.66459
39:00.0	10:00.0	-122.31204	47.58666	-122.34594	47.60988	2.2545
33:00.0	51:00.0	-122.34594	47.60988	-122.33022	47.61775	0.91373
29:00.0	54:30.0	-122.33022	47.61775	-122.32009	47.6168	0.47772
18:30.0	38:30.0	-122.32009	47.6168	-122.37038	47.64872	3.22153
09:00.0	24:00.0	-122.37038	47.64872	-122.35602	47.61775	2.24222
25:30.0	30:30.0	-122.35602	47.61775	-122.35431	47.61734	0.08475
03:00.0	35:30.0	-122.35431	47.61734	-122.34034	47.63452	1.35441
52:00.0	40:00.0	-122.34034	47.63452	-122.31845	47.66442	2.30463
00:00.0	28:30.0	-122.31845	47.66442	-122.30173	47.66423	0.78043
46:30.0	04:30.0	-122.30173	47.66423	-122.34572	47.6165	3.88486
07:30.0	34:00.0	-122.34572	47.6165	-122.31714	47.55409	4.51382
40:00.0	32:30.0	-122.31714	47.55409	-122.31354	47.55495	0.17854
38:00.0	53:00.0	-122.31354	47.55495	-122.28426	47.55786	1.38399
35:00.0	03:00.0	-122.28426	47.55786	-122.33498	47.61166	4.40849
22:30.0	02:00.0	-122.33498	47.61166	-122.31795	47.71429	7.13475
34:30.0	01:30.0	-122.31795	47.71429	-122.31333	47.65847	3.86244
09:30.0	28:30.0	-122.31333	47.65847	-122.30324	47.62522	2.34492
34:00.0	50:00.0	-122.30324	47.62522	-122.31882	47.61997	0.81308
58:00.0	11:30.0	-122.31882	47.61997	-122.30631	47.61174	0.81534
16:00.0	39:00.0	-122.30631	47.61174	-122.34692	47.65667	3.63747
33:00.0	50:30.0	-122.34692	47.65667	-122.32075	47.60966	3.47005
30:00.0	00:30.0	-122.32075	47.60966	-122.3212	47.64872	2.69858
27:00.0	55:00.0	-122.3212	47.64872	-122.31547	47.65651	0.60099
27:00.0	35:00.0	-122.31547	47.65651	-122.31528	47.6635	0.483
40:30.0	52:00.0	-122.31528	47.6635	-122.31804	47.67957	1.11767
43:30.0	30:00.0	-122.36982	47.66462	-122.3698	47.66468	0.00425
37:00.0	50:30.0	-122.3698	47.66468	-122.36976	47.6647	0.00232
58:30.0	23:00.0	-122.36976	47.6647	-122.36965	47.66465	0.00619
25:00.0	53:00.0	-122.36965	47.66465	-122.36962	47.66457	0.0057
54:30.0	42:00.0	-122.36962	47.66457	-122.3561	47.65124	1.11639
44:30.0	28:30.0	-122.3561	47.65124	-122.36305	47.55517	6.645
02:30.0	46:30.0	-122.36305	47.55517	-122.33475	47.60521	3.7015
53:00.0	20:00.0	-122.33475	47.60521	-122.37616	47.67938	5.47674
38:30.0	54:30.0	-122.37616	47.67938	-122.3565	47.70872	2.22478
03:30.0	36:30.0	-122.3565	47.70872	-122.29572	47.66491	4.14732
26:00.0	01:00.0	-122.29572	47.66491	-122.33557	47.61523	3.90411
27:00.0	35:30.0	-122.33557	47.61523	-122.34695	47.61717	0.54823
36:30.0	58:30.0	-122.34695	47.61717	-122.2899	47.61288	2.68146
07:30.0	53:30.0	-122.2899	47.61288	-122.31285	47.65831	3.3165
06:30.0	03:00.0	-122.31285	47.65831	-122.35303	47.7201	4.66222
26:30.0	54:00.0	-122.35303	47.7201	-122.35572	47.73364	0.94381
55:00.0	06:00.0	-122.35572	47.73364	-122.3465	47.73407	0.43075
08:00.0	13:30.0	-122.3465	47.73407	-122.35416	47.72095	0.97422
54:00.0	10:30.0	-122.35416	47.72095	-122.34818	47.73228	0.83091
21:00.0	26:00.0	-122.34818	47.73228	-122.35416	47.72091	0.83352
18:30.0	04:00.0	-122.35416	47.72091	-122.33664	47.60523	8.03363
20:30.0	01:00.0	-122.33664	47.60523	-122.37627	47.56266	3.47571
59:30.0	09:00.0	-122.37627	47.56266	-122.37748	47.56757	0.34389
39:30.0	07:00.0	-122.37748	47.56757	-122.31815	47.61444	4.26302
17:30.0	31:30.0	-122.31815	47.61444	-122.29946	47.60161	1.24424
26:00.0	50:30.0	-122.29946	47.60161	-122.32974	47.61314	1.62354
56:30.0	25:30.0	-122.32974	47.61314	-122.33608	47.62316	0.75293
41:30.0	44:30.0	-122.33608	47.62316	-122.33009	47.62314	0.27978
32:30.0	02:30.0	-122.33009	47.62314	-122.3543	47.67213	3.56826
48:30.0	24:00.0	-122.3543	47.67213	-122.356	47.54865	8.53108
05:30.0	24:30.0	-122.356	47.54865	-122.35601	47.54866	0.00083
02:00.0	25:00.0	-122.35601	47.54866	-122.38811	47.56016	1.69851
56:00.0	21:00.0	-122.38811	47.56016	-122.37764	47.56457	0.57664
02:30.0	28:00.0	-122.37764	47.56457	-122.33512	47.60177	3.24883
04:00.0	26:30.0	-122.33512	47.60177	-122.26564	47.68806	6.78685
13:00.0	48:00.0	-122.26564	47.68806	-122.36427	47.62588	6.29666
19:00.0	35:00.0	-122.36427	47.62588	-122.33298	47.60157	2.22649
44:30.0	11:00.0	-122.33298	47.60157	-122.29777	47.62023	2.0899
53:30.0	16:00.0	-122.29777	47.62023	-122.33311	47.60175	2.08705
36:00.0	09:30.0	-122.33311	47.60175	-122.37707	47.66217	4.65167
03:00.0	14:00.0	-122.37707	47.66217	-122.35621	47.67778	1.45279
02:30.0	26:00.0	-122.35621	47.67778	-122.39711	47.68961	2.07577
08:30.0	34:00.0	-122.39711	47.68961	-122.32163	47.71946	4.07957
44:30.0	18:00.0	-122.32163	47.71946	-122.31818	47.72045	0.17478
39:30.0	18:00.0	-122.31818	47.72045	-122.31643	47.65249	4.69584
23:30.0	30:00.0	-122.31643	47.65249	-122.30386	47.64328	0.86558
33:00.0	43:00.0	-122.30386	47.64328	-122.31651	47.61528	2.02261
04:30.0	21:30.0	-122.31651	47.61528	-122.31737	47.58865	1.84019
50:30.0	31:00.0	-122.31737	47.58865	-122.33849	47.60481	1.49012
32:30.0	55:30.0	-122.33849	47.60481	-122.38748	47.64923	3.82785
20:30.0	04:00.0	-122.38748	47.64923	-122.33879	47.61511	3.27513
02:00.0	15:30.0	-122.33879	47.61511	-122.36512	47.63285	1.7362
28:00.0	57:00.0	-122.36512	47.63285	-122.40644	47.67632	3.56921
52:30.0	05:30.0	-122.40644	47.67632	-122.33107	47.62322	5.08307
29:00.0	08:30.0	-122.33107	47.62322	-122.33045	47.62386	0.05285
13:30.0	27:30.0	-122.33045	47.62386	-122.31328	47.62529	0.808
59:30.0	13:00.0	-122.31328	47.62529	-122.32602	47.65384	2.06016
22:30.0	38:00.0	-122.32602	47.65384	-122.32533	47.6457	0.56328
28:30.0	53:00.0	-122.32533	47.6457	-122.33357	47.64803	0.41701
00:30.0	11:00.0	-122.33357	47.64803	-122.32487	47.64858	0.40793
10:00.0	19:30.0	-122.32487	47.64858	-122.31426	47.66606	1.30523
58:00.0	28:30.0	-122.31426	47.66606	-122.34084	47.63043	2.75662
30:30.0	27:00.0	-122.34084	47.63043	-122.38026	47.66519	3.0255
07:00.0	12:30.0	-122.38026	47.66519	-122.38438	47.67757	0.87663
43:30.0	01:30.0	-122.38438	47.67757	-122.33852	47.66589	2.28707
04:00.0	02:30.0	-122.33852	47.66589	-122.32549	47.61738	3.40614
08:30.0	37:30.0	-122.32549	47.61738	-122.33714	47.62367	0.69638
46:30.0	31:30.0	-122.33714	47.62367	-122.33368	47.66241	2.68127
55:30.0	21:30.0	-122.33368	47.66241	-122.32164	47.61361	3.41795
36:30.0	03:00.0	-122.32164	47.61361	-122.32471	47.63951	1.79506
12:30.0	40:00.0	-122.32471	47.63951	-122.31904	47.67577	2.51901
29:30.0	59:00.0	-122.36954	47.66465	-122.36934	47.6645	0.01395
07:00.0	10:30.0	-122.36934	47.6645	-122.3694	47.66448	0.00312
12:00.0	51:00.0	-122.3694	47.66448	-122.36088	47.65628	0.69214
17:30.0	28:30.0	-122.36088	47.65628	-122.3808	47.66427	1.08126
21:30.0	58:00.0	-122.3808	47.66427	-122.31255	47.6242	4.221
24:30.0	34:30.0	-122.31255	47.6242	-122.31685	47.62183	0.25912
40:00.0	59:30.0	-122.31685	47.62183	-122.35466	47.61473	1.83299
22:00.0	45:00.0	-122.35466	47.61473	-122.31738	47.67618	4.58827
52:00.0	01:00.0	-122.31738	47.67618	-122.3487	47.65873	1.89465
03:00.0	25:00.0	-122.3487	47.65873	-122.32065	47.6619	1.32739
11:00.0	48:00.0	-122.32065	47.6619	-122.30652	47.57225	6.22862
00:30.0	22:00.0	-122.30652	47.57225	-122.31611	47.55521	1.25973
39:30.0	58:30.0	-122.31611	47.55521	-122.33292	47.60959	3.83816
04:30.0	25:00.0	-122.33292	47.60959	-122.37076	47.65559	3.6362
49:30.0	06:00.0	-122.37076	47.65559	-122.33614	47.6596	1.6395
38:30.0	01:30.0	-122.33614	47.6596	-122.32511	47.66234	0.5485
04:00.0	27:00.0	-122.32511	47.66234	-122.31316	47.6627	0.55828
32:30.0	44:00.0	-122.31316	47.6627	-122.30089	47.66847	0.69772
49:00.0	14:30.0	-122.30089	47.66847	-122.31432	47.66272	0.74205
11:00.0	26:30.0	-122.31432	47.66272	-122.3179	47.62131	2.86574
58:00.0	26:30.0	-122.3179	47.62131	-122.31552	47.60672	1.01408
41:00.0	45:00.0	-122.31552	47.60672	-122.31541	47.60871	0.13758
00:00.0	20:30.0	-122.31541	47.60871	-122.30509	47.60478	0.55335
42:30.0	57:30.0	-122.30509	47.60478	-122.30473	47.61944	1.01294
43:00.0	00:30.0	-122.30473	47.61944	-122.34933	47.61744	2.08788
02:00.0	45:00.0	-122.34933	47.61744	-122.32474	47.67937	4.42984
34:30.0	06:30.0	-122.32474	47.67937	-122.33821	47.61268	4.65008
44:30.0	49:30.0	-122.33821	47.61268	-122.33967	47.61336	0.08282
32:30.0	49:00.0	-122.33967	47.61336	-122.34342	47.69175	5.4185
53:00.0	01:30.0	-122.34342	47.69175	-122.35841	47.69108	0.70075
36:30.0	49:00.0	-122.35841	47.69108	-122.34259	47.68986	0.74275
45:30.0	31:00.0	-122.34259	47.68986	-122.34102	47.62776	4.29089
12:30.0	31:00.0	-122.34102	47.62776	-122.38434	47.66942	3.51761
36:00.0	23:00.0	-122.38434	47.66942	-122.34453	47.64975	2.30201
31:30.0	44:30.0	-122.34453	47.64975	-122.35086	47.65896	0.70154
15:30.0	25:30.0	-122.35086	47.65896	-122.34288	47.64903	0.78063
37:30.0	20:30.0	-122.34288	47.64903	-122.35683	47.62508	1.77821
12:00.0	07:30.0	-122.35683	47.62508	-122.30593	47.69306	5.26319
24:30.0	36:30.0	-122.30593	47.69306	-122.33997	47.66596	2.45513
18:30.0	35:00.0	-122.33997	47.66596	-122.32008	47.67551	1.13876
51:00.0	12:00.0	-122.32008	47.67551	-122.35804	47.6882	1.97612
21:00.0	30:00.0	-122.35804	47.6882	-122.33853	47.66426	1.8879
54:30.0	41:00.0	-122.33853	47.66426	-122.3541	47.624	2.87483
48:30.0	32:00.0	-122.3541	47.624	-122.3584	47.65486	2.14143
43:30.0	21:30.0	-122.3584	47.65486	-122.40365	47.6591	2.13233
25:30.0	48:00.0	-122.40365	47.6591	-122.36679	47.6497	1.83906
54:30.0	07:30.0	-122.34243	47.61215	-122.36541	47.62742	1.50501
43:30.0	49:00.0	-122.36541	47.62742	-122.35304	47.62623	0.58354
13:00.0	30:30.0	-122.35304	47.62623	-122.31725	47.58649	3.21461
04:30.0	29:00.0	-122.31725	47.58649	-122.3418	47.61347	2.18865
37:30.0	04:00.0	-122.3418	47.61347	-122.31244	47.6598	3.48201
08:30.0	28:30.0	-122.31244	47.6598	-122.33007	47.60533	3.85212
27:30.0	51:00.0	-122.33007	47.60533	-122.34113	47.62366	1.36769
24:00.0	29:00.0	-122.34113	47.62366	-122.34666	47.6272	0.35569
14:30.0	40:00.0	-122.34666	47.6272	-122.39484	47.66823	3.6186
42:00.0	36:00.0	-122.39484	47.66823	-122.31956	47.62044	4.8222
40:00.0	24:00.0	-122.31956	47.62044	-122.4166	47.64552	4.85153
26:00.0	39:00.0	-122.4166	47.64552	-122.37581	47.63822	1.97013
49:00.0	34:00.0	-122.37581	47.63822	-122.33292	47.58598	4.12794
53:30.0	00:00.0	-122.33292	47.58598	-122.33005	47.57945	0.47065
39:30.0	59:30.0	-122.33005	47.57945	-122.38525	47.58093	2.58235
41:30.0	03:30.0	-122.38525	47.58093	-122.38693	47.55861	1.54398
12:30.0	49:00.0	-122.38693	47.55861	-122.37986	47.66626	7.44441
59:30.0	29:00.0	-122.37986	47.66626	-122.34905	47.65279	1.71288
53:30.0	04:00.0	-122.34905	47.65279	-122.3966	47.66351	2.33973
18:00.0	27:30.0	-122.3966	47.66351	-122.3892	47.65281	0.81594
11:00.0	52:30.0	-122.3892	47.65281	-122.34157	47.6164	3.35771
19:00.0	53:00.0	-122.34157	47.6164	-122.30227	47.61288	1.85191
06:00.0	24:30.0	-122.30227	47.61288	-122.31184	47.62323	0.84328
47:00.0	37:00.0	-122.31184	47.62323	-122.31002	47.62351	0.08718
59:00.0	59:30.0	-122.31002	47.62351	-122.31095	47.6245	0.08102
37:00.0	03:30.0	-122.31095	47.6245	-122.33794	47.61455	1.43593
44:30.0	56:00.0	-122.33794	47.61455	-122.33324	47.59755	1.19481
19:30.0	11:30.0	-122.33324	47.59755	-122.29612	47.6222	2.43054
40:30.0	58:30.0	-122.29612	47.6222	-122.29542	47.66449	2.92184
10:00.0	26:00.0	-122.29542	47.66449	-122.31563	47.67634	1.24886
07:30.0	27:30.0	-122.31563	47.67634	-122.3258	47.60811	4.7376
06:30.0	14:30.0	-122.3258	47.60811	-122.32265	47.61137	0.26904
09:00.0	28:00.0	-122.32265	47.61137	-122.28973	47.56572	3.50905
39:30.0	13:30.0	-122.28973	47.56572	-122.38232	47.53215	4.91259
15:00.0	59:00.0	-122.38232	47.53215	-122.33674	47.51935	2.30889
15:00.0	19:30.0	-122.33674	47.51935	-122.33501	47.52894	0.66745
08:30.0	12:30.0	-122.33501	47.52894	-122.33686	47.51932	0.67021
29:00.0	55:30.0	-122.33686	47.51932	-122.35396	47.518	0.80545
07:30.0	59:00.0	-122.35396	47.518	-122.31478	47.59242	5.45807
58:30.0	17:30.0	-122.31478	47.59242	-122.29521	47.57861	1.32172
29:30.0	46:30.0	-122.29521	47.57861	-122.30926	47.58775	0.91105
18:30.0	28:30.0	-122.30926	47.58775	-122.30705	47.56786	1.37799
24:30.0	07:00.0	-122.30705	47.56786	-122.30701	47.56764	0.01531
25:00.0	40:30.0	-122.30701	47.56764	-122.3093	47.5877	1.38998
51:00.0	31:30.0	-122.3093	47.5877	-122.32294	47.68062	6.451
50:00.0	02:30.0	-122.32294	47.68062	-122.32294	47.68061	0.00069
44:00.0	23:00.0	-122.32294	47.68061	-122.32943	47.6371	3.02117
27:30.0	18:00.0	-122.32943	47.6371	-122.32841	47.64141	0.30155
24:00.0	46:30.0	-122.32841	47.64141	-122.33529	47.60281	2.68601
20:00.0	40:00.0	-122.33529	47.60281	-122.33894	47.61399	0.79098
55:00.0	41:00.0	-122.33894	47.61399	-122.34758	47.61757	0.47336
01:30.0	25:30.0	-122.34758	47.61757	-122.37477	47.64289	2.16154
25:00.0	58:00.0	-122.37477	47.64289	-122.28406	47.66487	4.49834
28:00.0	01:00.0	-122.28406	47.66487	-122.29281	47.71907	3.76668
14:00.0	16:30.0	-122.29281	47.71907	-122.29277	47.71907	0.00186
21:30.0	40:30.0	-122.29277	47.71907	-122.31432	47.66294	4.00601
06:00.0	21:30.0	-122.31432	47.66294	-122.35041	47.65086	1.87996
29:00.0	50:00.0	-122.35041	47.65086	-122.35119	47.69519	3.06282
04:00.0	53:30.0	-122.37009	47.66566	-122.34407	47.53198	9.31506
31:00.0	51:30.0	-122.34407	47.53198	-122.32429	47.56156	2.24322
46:00.0	05:00.0	-122.32429	47.56156	-122.32479	47.55133	0.70713
29:30.0	46:00.0	-122.32479	47.55133	-122.36579	47.52805	2.50308
14:30.0	32:00.0	-122.36579	47.52805	-122.37185	47.57057	2.95114
35:30.0	51:30.0	-122.37185	47.57057	-122.37628	47.53195	2.6761
38:30.0	30:30.0	-122.37628	47.53195	-122.36982	47.53416	0.33862
12:00.0	23:30.0	-122.36982	47.53416	-122.35499	47.54414	0.9781
59:30.0	24:30.0	-122.35499	47.54414	-122.3854	47.5616	1.86488
01:00.0	26:30.0	-122.3854	47.5616	-122.3961	47.57115	0.828
39:30.0	16:00.0	-122.3961	47.57115	-122.39484	47.57104	0.0594
38:30.0	03:30.0	-122.39484	47.57104	-122.32459	47.63385	5.44093
10:00.0	46:30.0	-122.32459	47.63385	-122.33096	47.65052	1.18945
07:00.0	42:00.0	-122.33096	47.65052	-122.31696	47.61391	2.61237
46:00.0	53:30.0	-122.31696	47.61391	-122.32464	47.61913	0.50868
01:30.0	16:00.0	-122.32464	47.61913	-122.34589	47.6138	1.05874
00:00.0	36:00.0	-122.34589	47.6138	-122.37692	47.68468	5.1066
19:30.0	53:30.0	-122.37692	47.68468	-122.36504	47.67393	0.92672
33:00.0	07:30.0	-122.36504	47.67393	-122.37665	47.68741	1.07736
19:00.0	59:00.0	-122.37665	47.68741	-122.34238	47.64815	3.14872
03:00.0	48:00.0	-122.34238	47.64815	-122.2836	47.55874	6.76001
51:00.0	09:00.0	-122.2836	47.55874	-122.30881	47.61565	4.10442
26:30.0	42:30.0	-122.30881	47.61565	-122.32475	47.63661	1.6282
54:00.0	27:00.0	-122.32475	47.63661	-122.29425	47.66355	2.34335
23:00.0	12:30.0	-122.29425	47.66355	-122.37465	47.68177	3.95721
38:30.0	03:30.0	-122.37465	47.68177	-122.33965	47.60836	5.32836
07:00.0	26:00.0	-122.33965	47.60836	-122.35908	47.52546	5.79877
55:30.0	13:30.0	-122.35908	47.52546	-122.31211	47.57799	4.24215
50:30.0	33:00.0	-122.31211	47.57799	-122.32732	47.60087	1.73317
55:00.0	27:00.0	-122.32732	47.60087	-122.32565	47.65509	3.74665
55:30.0	36:00.0	-122.32565	47.65509	-122.32347	47.61547	2.73908
34:30.0	45:30.0	-122.32347	47.61547	-122.32646	47.60984	0.41327
46:30.0	23:30.0	-122.32646	47.60984	-122.32796	47.60898	0.09187
54:30.0	23:00.0	-122.32796	47.60898	-122.29439	47.56527	3.40302
38:00.0	18:30.0	-122.29439	47.56527	-122.32472	47.63955	5.32377
18:00.0	55:00.0	-122.32472	47.63955	-122.38827	47.55981	6.25828
34:00.0	46:00.0	-122.38827	47.55981	-122.38718	47.5412	1.28668
07:30.0	32:30.0	-122.38718	47.5412	-122.40778	47.57585	2.58037
02:00.0	10:00.0	-122.40778	47.57585	-122.38522	47.58095	1.1119
00:00.0	22:00.0	-122.38522	47.58095	-122.38727	47.54732	2.32531
26:00.0	02:30.0	-122.38727	47.54732	-122.27545	47.55363	5.24812
43:30.0	05:30.0	-122.27545	47.55363	-122.38693	47.55618	5.21661
05:00.0	45:00.0	-122.36937	47.66449	-122.36854	47.66485	0.04603
05:30.0	30:30.0	-122.36854	47.66485	-122.32448	47.63973	2.6911
33:00.0	57:00.0	-122.32448	47.63973	-122.35047	47.64974	1.39664
00:30.0	10:00.0	-122.35047	47.64974	-122.38286	47.66665	1.9106
13:30.0	05:00.0	-122.38286	47.66665	-122.3178	47.61412	4.73267
13:30.0	53:00.0	-122.3178	47.61412	-122.32991	47.66141	3.31565
09:00.0	58:00.0	-122.32991	47.66141	-122.32284	47.60537	3.88563
15:30.0	46:00.0	-122.32284	47.60537	-122.37899	47.66817	5.06931
03:30.0	31:00.0	-122.37899	47.66817	-122.32844	47.68631	2.67087
53:00.0	16:00.0	-122.32844	47.68631	-122.3424	47.61454	5.00096
32:00.0	54:00.0	-122.3424	47.61454	-122.35872	47.64953	2.53461
22:00.0	59:30.0	-122.35872	47.64953	-122.33085	47.62078	2.37461
55:00.0	25:30.0	-122.33085	47.62078	-122.33127	47.62086	0.02038
50:30.0	57:00.0	-122.33127	47.62086	-122.32399	47.63823	1.24726
02:00.0	34:30.0	-122.32399	47.63823	-122.33043	47.62258	1.12225
07:00.0	08:00.0	-122.33043	47.62258	-122.33045	47.62244	0.00972
18:00.0	38:00.0	-122.33045	47.62244	-122.32472	47.64563	1.6243
32:00.0	55:30.0	-122.32472	47.64563	-122.30769	47.60528	2.89887
04:00.0	29:00.0	-122.30769	47.60528	-122.29475	47.58362	1.61396
42:30.0	00:30.0	-122.29475	47.58362	-122.3216	47.6073	2.06172
07:30.0	26:00.0	-122.3216	47.6073	-122.33766	47.6197	1.13875
08:00.0	23:00.0	-122.33766	47.6197	-122.3794	47.66677	3.79111
19:00.0	40:00.0	-122.3794	47.66677	-122.34167	47.6091	4.35632
51:00.0	17:30.0	-122.34167	47.6091	-122.34248	47.65618	3.25279
33:00.0	06:00.0	-122.34248	47.65618	-122.29485	47.68438	2.95563
23:00.0	44:00.0	-122.29485	47.68438	-122.34546	47.65416	3.15226
55:30.0	05:30.0	-122.34546	47.65416	-122.34535	47.61127	2.9631
48:30.0	12:00.0	-122.34535	47.61127	-122.38288	47.69302	5.91328
25:00.0	40:30.0	-122.38288	47.69302	-122.38143	47.67242	1.42479
54:00.0	25:30.0	-122.38143	47.67242	-122.31315	47.65805	3.33764
01:30.0	30:30.0	-122.31315	47.65805	-122.3127	47.6244	2.32484
07:00.0	17:30.0	-122.3127	47.6244	-122.31417	47.61103	0.92623
20:00.0	42:30.0	-122.31417	47.61103	-122.33435	47.61424	0.96846
47:00.0	34:00.0	-122.33435	47.61424	-122.40645	47.6763	5.451
47:00.0	26:00.0	-122.40645	47.6763	-122.32287	47.60731	6.16
15:00.0	25:30.0	-122.32287	47.60731	-122.33902	47.60613	0.75894
18:00.0	43:00.0	-122.33902	47.60613	-122.35783	47.64582	2.87931
48:30.0	28:00.0	-122.35783	47.64582	-122.3307	47.62321	2.0112
26:30.0	54:30.0	-122.3307	47.62321	-122.33146	47.62304	0.03739
56:00.0	10:00.0	-122.33146	47.62304	-122.3449	47.62564	0.65292
40:30.0	34:30.0	-122.3449	47.62564	-122.34687	47.62542	0.09326
40:30.0	02:00.0	-122.34687	47.62542	-122.31426	47.65886	2.76684
05:30.0	47:00.0	-122.31426	47.65886	-122.38943	47.67093	3.60589
05:00.0	28:00.0	-122.38943	47.67093	-122.34609	47.61432	4.40344
48:30.0	25:30.0	-122.34609	47.61432	-122.33432	47.58233	2.27746
03:30.0	22:30.0	-122.33432	47.58233	-122.32381	47.60908	1.91219
59:00.0	38:30.0	-122.32381	47.60908	-122.31153	47.61916	0.90224
19:30.0	54:00.0	-122.31153	47.61916	-122.35374	47.68698	5.08287
09:00.0	31:00.0	-122.35374	47.68698	-122.3944	47.69022	1.90989
40:30.0	50:30.0	-122.3944	47.69022	-122.35797	47.68712	1.71284
08:00.0	18:00.0	-122.35797	47.68712	-122.39442	47.6902	1.7136
55:00.0	31:00.0	-122.39442	47.6902	-122.38399	47.67233	1.32702
04:00.0	57:00.0	-122.38399	47.67233	-122.32639	47.60022	5.66149
34:30.0	01:00.0	-122.32639	47.60022	-122.3384	47.60529	0.66151
57:30.0	20:00.0	-122.3384	47.60529	-122.4002	47.58426	3.23289
08:00.0	51:00.0	-122.4002	47.58426	-122.32266	47.6113	4.0766
58:30.0	22:30.0	-122.32266	47.6113	-122.27805	47.63909	2.8332
09:00.0	27:00.0	-122.27805	47.63909	-122.30213	47.64391	1.17258
34:30.0	09:30.0	-122.30213	47.64391	-122.39194	47.66871	4.52869
48:00.0	52:00.0	-122.39194	47.66871	-122.33789	47.60632	4.99481
55:00.0	02:00.0	-122.33789	47.60632	-122.34944	47.61425	0.76896
27:30.0	55:30.0	-122.34944	47.61425	-122.30873	47.62361	2.00852
54:00.0	20:00.0	-122.30873	47.62361	-122.30758	47.61381	0.67917
20:30.0	36:00.0	-122.30758	47.61381	-122.30633	47.60554	0.57432
08:00.0	19:00.0	-122.30633	47.60554	-122.30632	47.60557	0.00212
39:30.0	33:00.0	-122.30632	47.60557	-122.37047	47.56686	4.0177
05:30.0	24:00.0	-122.37047	47.56686	-122.32024	47.55246	2.5509
52:30.0	10:30.0	-122.32024	47.55246	-122.32059	47.55211	0.0292
21:00.0	46:00.0	-122.32059	47.55211	-122.31161	47.61855	4.60919
52:30.0	08:00.0	-122.31161	47.61855	-122.32499	47.64202	1.73768
09:30.0	39:30.0	-122.32499	47.64202	-122.30303	47.60516	2.7453
33:30.0	NULL	-122.36937	47.66459	NULL	NULL	NULL
09:30.0	35:30.0	-122.36969	47.66467	-122.36091	47.65621	0.71382
58:30.0	21:00.0	-122.36091	47.65621	-122.3445	47.61978	2.63086
13:30.0	37:00.0	-122.3445	47.61978	-122.32086	47.54544	5.25334
43:30.0	27:30.0	-122.32086	47.54544	-122.33836	47.61619	4.95577
01:30.0	17:30.0	-122.33836	47.61619	-122.33729	47.61721	0.08639
25:00.0	41:30.0	-122.33729	47.61721	-122.35723	47.53592	5.69278
42:30.0	38:00.0	-122.35723	47.53592	-122.34252	47.62056	5.88768
09:30.0	46:30.0	-122.34252	47.62056	-122.35066	47.6514	2.16425
00:30.0	03:30.0	-122.35066	47.6514	-122.35053	47.64968	0.11898
06:00.0	25:00.0	-122.35053	47.64968	-122.31948	47.60504	3.40792
34:00.0	55:00.0	-122.31948	47.60504	-122.33031	47.56401	2.87942
59:00.0	23:00.0	-122.33031	47.56401	-122.31859	47.60272	2.72983
31:00.0	14:00.0	-122.31859	47.60272	-122.33834	47.61087	1.08096
44:00.0	32:00.0	-122.33834	47.61087	-122.32808	47.60003	0.88918
06:00.0	27:30.0	-122.32808	47.60003	-122.31864	47.67732	5.35783
33:30.0	47:00.0	-122.31864	47.67732	-122.33113	47.66797	0.87002
32:00.0	48:30.0	-122.33113	47.66797	-122.32724	47.61321	3.78751
02:00.0	15:00.0	-122.32724	47.61321	-122.31338	47.6092	0.70428
32:30.0	47:00.0	-122.31338	47.6092	-122.28931	47.61343	1.16184
18:00.0	00:30.0	-122.28931	47.61343	-122.30182	47.66375	3.52515
35:30.0	00:30.0	-122.30182	47.66375	-122.3041	47.66243	0.14014
19:00.0	54:30.0	-122.3041	47.66243	-122.38525	47.58082	6.79375
31:30.0	46:00.0	-122.38525	47.58082	-122.39453	47.54283	2.66018
30:00.0	29:30.0	-122.39453	47.54283	-122.29576	47.62316	7.21892
12:30.0	21:00.0	-122.36921	47.66456	-122.37085	47.66423	0.07986
07:30.0	37:00.0	-122.37085	47.66423	-122.30556	47.64224	3.40539
53:00.0	13:00.0	-122.30556	47.64224	-122.31442	47.62049	1.55855
35:00.0	01:30.0	-122.31442	47.62049	-122.36753	47.65023	3.22055
08:30.0	28:30.0	-122.36753	47.65023	-122.31808	47.60576	3.84347
17:30.0	45:30.0	-122.31808	47.60576	-122.32582	47.59924	0.57766
52:30.0	32:00.0	-122.32582	47.59924	-122.3062	47.61517	1.43229
42:30.0	19:00.0	-122.3062	47.61517	-122.35441	47.65315	3.4573
35:30.0	57:00.0	-122.35441	47.65315	-122.32127	47.63001	2.22483
48:00.0	59:30.0	-122.32127	47.63001	-122.32374	47.64315	0.91509
51:30.0	26:30.0	-122.32374	47.64315	-122.31819	47.61424	2.01402
27:30.0	41:00.0	-122.31819	47.61424	-122.31456	47.62737	0.92281
28:00.0	04:30.0	-122.31456	47.62737	-122.28422	47.5453	5.84449
45:00.0	16:30.0	-122.28422	47.5453	-122.32102	47.6218	5.55791
22:30.0	50:00.0	-122.32102	47.6218	-122.32779	47.61007	0.8699
32:00.0	06:00.0	-122.32779	47.61007	-122.34985	47.65187	3.06605
59:30.0	25:30.0	-122.34985	47.65187	-122.37668	47.66945	1.74448
03:00.0	12:00.0	-122.37668	47.66945	-122.36556	47.65015	1.43082
03:30.0	32:30.0	-122.36556	47.65015	-122.35832	47.63737	0.94542
34:30.0	43:00.0	-122.35832	47.63737	-122.35672	47.63601	0.12004
20:00.0	51:00.0	-122.35672	47.63601	-122.3318	47.6233	1.45789
12:00.0	32:00.0	-122.3318	47.6233	-122.29601	47.59332	2.66191
14:00.0	31:30.0	-122.29601	47.59332	-122.31333	47.61299	1.58163
19:30.0	43:30.0	-122.31333	47.61299	-122.36655	47.67709	5.07786
20:30.0	07:00.0	-122.36655	47.67709	-122.30365	47.61358	5.2797
27:30.0	38:00.0	-122.30365	47.61358	-122.2968	47.60747	0.52971
23:30.0	40:30.0	-122.2968	47.60747	-122.31232	47.6165	0.95649
10:00.0	44:00.0	-122.31232	47.6165	-122.30363	47.61466	0.42538
18:00.0	47:30.0	-122.30363	47.61466	-122.32662	47.59758	1.59566
01:00.0	12:00.0	-122.32662	47.59758	-122.33915	47.61248	1.18421
15:00.0	27:00.0	-122.33915	47.61248	-122.35192	47.61663	0.66186
11:00.0	50:00.0	-122.35192	47.61663	-122.33411	47.58296	2.4705
12:30.0	41:00.0	-122.33411	47.58296	-122.38001	47.56152	2.60747
26:00.0	59:00.0	-122.38001	47.56152	-122.38109	47.57741	1.09893
52:30.0	30:00.0	-122.38109	47.57741	-122.32781	47.61778	3.73862
39:30.0	19:30.0	-122.32781	47.61778	-122.35685	47.63867	1.98046
58:00.0	10:30.0	-122.35685	47.63867	-122.35764	47.64746	0.60839
26:00.0	47:00.0	-122.35764	47.64746	-122.34511	47.61373	2.40262
17:30.0	41:30.0	-122.34511	47.61373	-122.32638	47.64565	2.37237
48:30.0	12:00.0	-122.32638	47.64565	-122.32554	47.61218	2.31264
15:00.0	41:30.0	-122.32554	47.61218	-122.30631	47.60982	0.91305
11:00.0	51:30.0	-122.30631	47.60982	-122.32643	47.60917	0.94106
28:00.0	44:00.0	-122.32643	47.60917	-122.34834	47.61449	1.08755
38:00.0	17:30.0	-122.34834	47.61449	-122.3876	47.66107	3.70355
37:30.0	20:00.0	-122.3876	47.66107	-122.3126	47.63158	4.05105
54:00.0	24:00.0	47.66464	-122.36855	-122.36858	47.66457	5155.20201
08:00.0	40:00.0	-122.36858	47.66457	-122.36857	47.66457	0.00047
42:00.0	58:30.0	-122.36857	47.66457	-122.37138	47.67952	1.04113
59:30.0	15:00.0	-122.37138	47.67952	-122.35496	47.68105	0.77335
29:00.0	17:00.0	-122.35496	47.68105	-122.32602	47.60804	5.22181
06:30.0	38:00.0	-122.32602	47.60804	-122.34633	47.61434	1.04389
39:00.0	51:00.0	-122.34633	47.61434	-122.35548	47.62377	0.77916
05:00.0	03:00.0	-122.35548	47.62377	-122.30628	47.69303	5.30745
59:00.0	09:30.0	-122.30628	47.69303	-122.31535	47.66335	2.0937
11:30.0	37:00.0	-122.31535	47.66335	-122.3764	47.55689	7.88853
04:00.0	16:00.0	-122.3764	47.55689	-122.38984	47.52277	2.43959
19:00.0	19:00.0	-122.38984	47.52277	-122.36386	47.56392	3.09171
55:00.0	17:30.0	-122.36386	47.56392	-122.37694	47.56651	0.63724
37:00.0	55:30.0	-122.37694	47.56651	-122.33407	47.59762	2.93851
59:00.0	06:00.0	-122.33407	47.59762	-122.33422	47.5977	0.00893
44:00.0	01:30.0	-122.33422	47.5977	-122.35108	47.63658	2.79914
31:30.0	53:30.0	-122.35108	47.63658	-122.3581	47.6243	0.90952
57:00.0	12:30.0	-122.3581	47.6243	-122.30537	47.61288	2.58633
59:00.0	14:00.0	-122.30537	47.61288	-122.36546	47.56757	4.20541
15:30.0	49:30.0	-122.36546	47.56757	-122.36504	47.5666	0.06983
24:00.0	12:00.0	-122.36504	47.5666	-122.30498	47.61233	4.22615
01:30.0	33:30.0	-122.30498	47.61233	-122.30489	47.61236	0.00469
35:30.0	01:30.0	-122.30489	47.61236	-122.28484	47.57202	2.94022
38:30.0	51:00.0	-122.28484	47.57202	-122.30493	47.61243	2.9454
34:00.0	47:30.0	-122.30493	47.61243	-122.31991	47.62369	1.04631
35:00.0	51:30.0	-122.31991	47.62369	-122.31524	47.66666	2.97663
08:30.0	27:30.0	-122.31524	47.66666	-122.37435	47.6716	2.77945
30:30.0	23:30.0	-122.37435	47.6716	-122.3272	47.59844	5.51307
51:30.0	10:30.0	-122.3272	47.59844	-122.40941	47.57749	4.10589
20:00.0	53:30.0	-122.40941	47.57749	-122.32804	47.60712	4.31871
01:30.0	31:30.0	-122.32804	47.60712	-122.29788	47.60652	1.40972
01:00.0	31:00.0	-122.29788	47.60652	-122.32463	47.61723	1.45229
34:00.0	50:30.0	-122.32463	47.61723	-122.3283	47.66457	3.27502
18:00.0	47:00.0	-122.3283	47.66457	-122.32736	47.61275	3.58031
05:30.0	42:30.0	-122.32736	47.61275	-122.33433	47.58231	2.12804
31:00.0	47:30.0	-122.33433	47.58231	-122.33296	47.59848	1.11895
22:30.0	14:30.0	-122.33296	47.59848	-122.35533	47.62356	2.02344
46:00.0	28:30.0	-122.35533	47.62356	-122.35703	47.69239	4.75587
54:30.0	06:30.0	-122.35703	47.69239	-122.33518	47.66176	2.3489
26:00.0	02:30.0	-122.33518	47.66176	-122.33317	47.60987	3.5861
18:00.0	37:00.0	-122.33317	47.60987	-122.32165	47.60491	0.63805
43:30.0	59:00.0	-122.32165	47.60491	-122.31959	47.66693	4.2858
42:30.0	12:00.0	-122.31959	47.66693	-122.32717	47.63795	2.03315
23:00.0	41:00.0	-122.32717	47.63795	-122.34255	47.61562	1.70172
44:30.0	35:00.0	-122.34255	47.61562	-122.35822	47.63926	1.78966
20:30.0	28:00.0	-122.35822	47.63926	-122.36	47.62681	0.86413
23:00.0	57:00.0	-122.36	47.62681	-122.29376	47.60326	3.49599
29:00.0	47:30.0	-122.29376	47.60326	-122.31646	47.66507	4.39981
33:30.0	20:00.0	-122.31646	47.66507	-122.41076	47.57723	7.49849
41:00.0	15:00.0	-122.41076	47.57723	-122.40617	47.5799	0.28295
02:00.0	40:00.0	-122.40617	47.5799	-122.32792	47.61615	4.43195
48:00.0	03:00.0	-122.32792	47.61615	-122.32243	47.62571	0.7085
14:30.0	29:00.0	-122.32243	47.62571	-122.30113	47.62246	1.01986
23:30.0	49:00.0	-122.30113	47.62246	-122.29964	47.67563	3.67397
47:00.0	29:30.0	-122.29964	47.67563	-122.38015	47.5681	8.32635
31:00.0	06:00.0	-122.38015	47.5681	-122.26895	47.55336	5.29874
25:00.0	56:30.0	-122.26895	47.55336	-122.31565	47.61045	4.50788
13:00.0	32:00.0	-122.31565	47.61045	-122.3167	47.6086	0.1369
54:00.0	21:30.0	-122.3167	47.6086	-122.32562	47.61689	0.70828
30:00.0	39:00.0	-122.32562	47.61689	-122.31268	47.62362	0.76256
22:30.0	47:00.0	-122.31268	47.62362	-122.3192	47.628	0.42929
38:00.0	43:00.0	-122.3192	47.628	-122.31322	47.62425	0.38095
53:30.0	04:30.0	-122.31322	47.62425	-122.3203	47.62584	0.34844
15:00.0	32:30.0	-122.3203	47.62584	-122.32424	47.64599	1.40419
12:00.0	39:00.0	-122.32424	47.64599	-122.34627	47.62518	1.76781
41:30.0	21:00.0	-122.34627	47.62518	-122.33424	47.61945	0.68733
05:30.0	12:30.0	-122.33424	47.61945	-122.3344	47.61914	0.02268
25:30.0	27:00.0	-122.3344	47.61914	-122.31198	47.55556	4.51572
58:30.0	21:00.0	-122.31198	47.55556	-122.33411	47.58176	2.0849
13:00.0	19:00.0	-122.33411	47.58176	-122.33757	47.60441	1.57312
23:30.0	53:30.0	-122.33757	47.60441	-122.34588	47.6098	0.53796
53:00.0	14:00.0	-122.34588	47.6098	-122.32435	47.61967	1.21511
28:00.0	01:00.0	-122.32435	47.61967	-122.3423	47.63668	1.44352
49:00.0	10:30.0	-122.3423	47.63668	-122.30302	47.64244	1.87674
44:30.0	51:30.0	-122.30302	47.64244	-122.3203	47.62594	1.39662
53:30.0	15:30.0	-122.3203	47.62594	-122.30068	47.54757	5.49134
02:30.0	17:00.0	-122.30068	47.54757	-122.32129	47.62109	5.16971
08:30.0	16:00.0	-122.32129	47.62109	-122.32807	47.61425	0.56886
40:30.0	54:00.0	-122.32807	47.61425	-122.34718	47.61375	0.89339
04:00.0	31:00.0	-122.34718	47.61375	-122.36086	47.6698	3.9246
00:00.0	40:00.0	-122.36086	47.6698	-122.3535	47.61523	3.78566
50:00.0	03:30.0	-122.3535	47.61523	-122.33006	47.58125	2.59049
07:30.0	25:30.0	-122.33006	47.58125	-122.29913	47.60169	2.02078
30:30.0	19:00.0	-122.29913	47.60169	-122.2601	47.55034	3.98925
42:30.0	57:30.0	-122.2601	47.55034	-122.30343	47.5567	2.07357
50:30.0	33:00.0	-122.30343	47.5567	-122.37582	47.55558	3.3863
55:00.0	27:00.0	-122.37582	47.55558	-122.31681	47.6136	4.86563
32:00.0	49:30.0	-122.31681	47.6136	-122.32475	47.63656	1.62899
05:00.0	51:00.0	-122.32475	47.63656	-122.33565	47.66358	1.93482
19:00.0	35:00.0	-122.33565	47.66358	-122.38652	47.66876	2.40084
20:30.0	34:00.0	-122.38652	47.66876	-122.36906	47.69212	1.8078
03:30.0	16:30.0	-122.36906	47.69212	-122.34586	47.62978	4.44088
25:30.0	58:30.0	-122.34586	47.62978	-122.33428	47.5822	3.33133
08:00.0	33:30.0	-122.33428	47.5822	-122.31409	47.61092	2.19704
56:00.0	10:30.0	-122.31409	47.61092	-122.31894	47.62183	0.78704
40:00.0	48:30.0	-122.31894	47.62183	-122.31282	47.61821	0.37982
58:30.0	12:30.0	-122.31282	47.61821	-122.28951	47.62695	1.24497
48:00.0	26:30.0	-122.28951	47.62695	-122.35188	47.64992	3.31655
37:30.0	01:00.0	-122.35188	47.64992	-122.35071	47.65211	0.16086
57:00.0	46:30.0	-122.35071	47.65211	-122.35691	47.70526	3.68333
03:00.0	24:00.0	-122.35691	47.70526	-122.35842	47.62453	5.57779
36:00.0	00:30.0	-122.35842	47.62453	-122.3059	47.693	5.32779
04:30.0	44:00.0	-122.3059	47.693	-122.36334	47.66217	3.42335
52:30.0	11:00.0	-122.36334	47.66217	-122.35259	47.65178	0.8758
30:30.0	55:30.0	-122.35259	47.65178	-122.39621	47.56233	6.50709
13:00.0	32:00.0	-122.39621	47.56233	-122.3225	47.62558	5.56414
32:30.0	34:00.0	-122.3225	47.62558	-122.32252	47.62556	0.00167
36:30.0	07:00.0	-122.32252	47.62556	-122.33212	47.61534	0.83641
10:00.0	25:30.0	-122.33212	47.61534	-122.31247	47.62945	1.33888
46:00.0	35:30.0	-122.36941	47.66451	-122.36855	47.66477	0.04397
39:30.0	50:00.0	-122.36855	47.66477	-122.38593	47.64885	1.36667
11:30.0	51:30.0	-122.38593	47.64885	-122.31893	47.60354	4.4261
02:00.0	09:00.0	-122.31893	47.60354	-122.32012	47.6141	0.73166
12:30.0	38:00.0	-122.32012	47.6141	-122.35251	47.64745	2.75617
59:00.0	16:00.0	-122.35251	47.64745	-122.36898	47.64215	0.85167
47:00.0	01:30.0	-122.36898	47.64215	-122.36901	47.64221	0.00438
27:00.0	17:00.0	-122.36901	47.64221	-122.32587	47.61815	2.61186
43:00.0	03:00.0	-122.32587	47.61815	-122.3541	47.61676	1.32217
50:30.0	36:00.0	-122.3541	47.61676	-122.38918	47.58256	2.87567
52:00.0	08:00.0	-122.38918	47.58256	-122.37468	47.54465	2.70536
36:30.0	01:00.0	-122.37468	47.54465	-122.37756	47.53125	0.93549
52:00.0	20:00.0	-122.37756	47.53125	-122.36863	47.52133	0.80267
26:30.0	41:30.0	-122.36863	47.52133	-122.37728	47.53414	0.97314
25:00.0	42:30.0	-122.37728	47.53414	-122.37632	47.56526	2.15039
02:30.0	45:30.0	-122.37632	47.56526	-122.38425	47.56136	0.45836
02:00.0	18:30.0	-122.38425	47.56136	-122.36237	47.53098	2.33504
24:30.0	13:30.0	-122.36237	47.53098	-122.3659	47.53321	0.22586
02:00.0	13:30.0	-122.3659	47.53321	-122.36863	47.52147	0.82105
15:00.0	36:30.0	-122.36863	47.52147	-122.37734	47.52981	0.70575
42:00.0	54:30.0	-122.37734	47.52981	-122.37629	47.56531	2.45301
07:00.0	17:00.0	-122.37629	47.56531	-122.36226	47.56855	0.69313
12:00.0	30:30.0	-122.36226	47.56855	-122.38019	47.58049	1.17603
49:30.0	37:00.0	-122.38019	47.58049	-122.4038	47.57011	1.31625
45:30.0	56:00.0	-122.4038	47.57011	-122.3227	47.62684	5.4518
06:00.0	57:30.0	-122.3227	47.62684	-122.38371	47.6681	4.02963
47:00.0	37:00.0	-122.38371	47.6681	-122.30716	47.56825	7.7699
26:00.0	33:30.0	-122.30716	47.56825	-122.2695	47.55109	2.12295
06:00.0	13:00.0	-122.2695	47.55109	-122.29261	47.56061	1.26516
36:00.0	02:30.0	-122.29261	47.56061	-122.31429	47.62057	4.26449
08:00.0	32:00.0	-122.31429	47.62057	-122.27868	47.56052	4.46996
12:30.0	39:00.0	-122.27868	47.56052	-122.36122	47.56735	3.88826
40:00.0	00:00.0	-122.36122	47.56735	-122.3476	47.65103	5.81601
09:30.0	27:30.0	-122.3476	47.65103	-122.34101	47.6276	1.64767
59:30.0	29:30.0	-122.34101	47.6276	-122.35737	47.6486	1.63963
55:00.0	24:30.0	-122.35737	47.6486	-122.34361	47.61212	2.60089
49:30.0	14:30.0	-122.34361	47.61212	-122.35123	47.64748	2.46866
19:30.0	45:00.0	-122.35123	47.64748	-122.32288	47.70704	4.32218
33:00.0	50:30.0	-122.32288	47.70704	-122.32922	47.61329	6.4836
53:00.0	06:30.0	-122.32922	47.61329	-122.33027	47.60042	0.89049
01:00.0	01:30.0	-122.33027	47.60042	-122.33077	47.59977	0.05062
13:00.0	20:30.0	-122.33077	47.59977	-122.33938	47.61961	1.42847
42:00.0	54:30.0	-122.33938	47.61961	-122.37227	47.6439	2.27489
18:30.0	05:00.0	-122.37227	47.6439	-122.31624	47.66968	3.16416
21:00.0	58:00.0	-122.31624	47.66968	-122.3162	47.66968	0.00187
11:30.0	36:00.0	-122.3162	47.66968	-122.33757	47.60416	4.6352
35:00.0	04:00.0	-122.33757	47.60416	-122.38838	47.65731	4.37188
06:30.0	24:30.0	-122.38838	47.65731	-122.334	47.59321	5.10504
05:00.0	23:30.0	-122.334	47.59321	-122.36064	47.62136	2.30895
08:00.0	21:30.0	-122.36064	47.62136	-122.32468	47.63822	2.04377
52:00.0	11:30.0	-122.32468	47.63822	-122.32467	47.63811	0.00761
30:30.0	NULL	-122.32467	47.63811	NULL	NULL	NULL
33:30.0	50:00.0	-122.26477	47.52634	-122.3015	47.60162	5.47698
31:00.0	48:30.0	-122.3015	47.60162	-122.33794	47.62324	2.26471
24:30.0	42:30.0	-122.33794	47.62324	-122.37956	47.66875	3.69608
56:00.0	27:00.0	-122.37956	47.66875	-122.34143	47.64938	2.22669
47:30.0	07:00.0	-122.34143	47.64938	-122.28472	47.6626	2.80021
50:30.0	22:00.0	-122.28472	47.6626	-122.30124	47.61818	3.16426
45:00.0	52:30.0	-122.30124	47.61818	-122.29124	47.6173	0.47106
23:30.0	44:30.0	-122.29124	47.6173	-122.3368	47.6046	2.3022
15:30.0	16:30.0	-122.3368	47.6046	-122.33683	47.60521	0.04217
52:00.0	01:30.0	-122.33683	47.60521	-122.3487	47.6174	1.00833
26:30.0	31:30.0	-122.3487	47.6174	-122.33933	47.61404	0.49545
33:00.0	03:00.0	-122.33933	47.61404	-122.34594	47.65434	2.80123
30:00.0	10:00.0	-122.34594	47.65434	-122.35549	47.62118	2.33389
46:00.0	36:00.0	-122.35549	47.62118	-122.36515	47.70483	5.79664
47:00.0	03:00.0	-122.36515	47.70483	-122.39396	47.69139	1.6333
05:30.0	17:00.0	-122.39396	47.69139	-122.39399	47.6914	0.00156
17:30.0	55:00.0	-122.39399	47.6914	-122.38585	47.66937	1.56865
46:00.0	12:30.0	-122.38585	47.66937	-122.35672	47.69449	2.20427
50:00.0	03:30.0	-122.35672	47.69449	-122.35439	47.71232	1.2366
19:00.0	58:00.0	-122.35439	47.71232	-122.37373	47.67134	2.97143
00:30.0	21:30.0	-122.37373	47.67134	-122.34817	47.61436	4.11344
26:00.0	34:30.0	-122.34817	47.61436	-122.342	47.61508	0.29249
53:00.0	23:00.0	-122.342	47.61508	-122.34139	47.65088	2.47344
00:30.0	18:00.0	-122.34139	47.65088	-122.33975	47.62248	1.96354
33:00.0	46:00.0	-122.33975	47.62248	-122.3246	47.64399	1.64585
12:00.0	35:30.0	-122.3246	47.64399	-122.32656	47.61932	1.70681
28:00.0	43:00.0	-122.32656	47.61932	-122.33936	47.6127	0.75278
18:00.0	35:00.0	-122.33936	47.6127	-122.35532	47.6697	4.0078
09:30.0	27:00.0	-122.35532	47.6697	-122.31834	47.66444	1.76361
48:00.0	01:30.0	-122.31834	47.66444	-122.31984	47.6233	2.84307
02:30.0	30:30.0	-122.31984	47.6233	-122.38452	47.67161	4.5008
11:30.0	26:00.0	-122.38452	47.67161	-122.35222	47.6924	2.08179
50:30.0	17:30.0	-122.36979	47.66459	-122.36968	47.66449	0.00861
20:00.0	09:00.0	-122.36968	47.66449	-122.28453	47.62085	4.9895
25:30.0	31:00.0	-122.28453	47.62085	-122.29241	47.61509	0.54207
21:00.0	04:00.0	-122.29241	47.61509	-122.32075	47.62071	1.37956
17:00.0	53:00.0	-122.32075	47.62071	-122.32543	47.55158	4.78088
16:30.0	33:30.0	-122.32543	47.55158	-122.32332	47.62201	4.86669
39:00.0	13:00.0	-122.32332	47.62201	-122.31007	47.6224	0.61946
15:00.0	33:30.0	-122.31007	47.6224	-122.31337	47.65521	2.27195
09:30.0	21:00.0	-122.31337	47.65521	-122.31102	47.67043	1.0572
45:30.0	53:30.0	-122.31102	47.67043	-122.31313	47.65863	0.82115
27:30.0	51:00.0	-122.31313	47.65863	-122.35415	47.62663	2.92497
15:00.0	41:00.0	-122.35415	47.62663	-122.30941	47.66707	3.48831
14:30.0	36:30.0	-122.30941	47.66707	-122.37368	47.65496	3.11416
49:00.0	02:30.0	-122.37368	47.65496	-122.39421	47.66852	1.34005
55:00.0	01:00.0	-122.39421	47.66852	-122.38207	47.66976	0.57296
03:30.0	24:00.0	-122.38207	47.66976	-122.35671	47.63067	2.94868
51:30.0	32:30.0	-122.35671	47.63067	-122.33504	47.60344	2.13626
49:00.0	03:00.0	-122.33504	47.60344	-122.35001	47.65249	3.46004
00:30.0	15:30.0	-122.35001	47.65249	-122.35111	47.62711	1.75416
19:30.0	34:00.0	-122.35111	47.62711	-122.35384	47.62622	0.14155
57:30.0	15:30.0	-122.35384	47.62622	-122.36005	47.64696	1.46189
25:00.0	42:30.0	-122.36005	47.64696	-122.31837	47.66776	2.41863
45:30.0	07:00.0	-122.31837	47.66776	-122.33224	47.60744	4.2173
38:30.0	05:30.0	-122.33224	47.60744	-122.31418	47.60775	0.84405
48:30.0	23:00.0	-122.31418	47.60775	-122.35449	47.65439	3.73176
24:00.0	12:30.0	-122.35449	47.65439	-122.31599	47.5886	4.88797
48:00.0	35:30.0	-122.31599	47.5886	-122.33598	47.61807	2.23998
34:00.0	55:00.0	-122.33598	47.61807	-122.35793	47.6298	1.30681
51:30.0	18:00.0	-122.35793	47.6298	-122.32654	47.67863	3.67796
44:00.0	05:00.0	-122.32654	47.67863	-122.34782	47.72237	3.18066
19:30.0	09:30.0	-122.34782	47.72237	-122.32513	47.63971	5.80799
15:00.0	16:30.0	-122.32513	47.63971	-122.31627	47.65685	1.2543
14:30.0	44:30.0	-122.31627	47.65685	-122.31525	47.68361	1.84937
59:00.0	08:30.0	-122.31525	47.68361	-122.31427	47.66585	1.22783
37:00.0	24:30.0	-122.31427	47.66585	-122.33748	47.65998	1.15666
37:00.0	05:30.0	-122.33748	47.65998	-122.38376	47.64386	2.43055
12:30.0	15:30.0	-122.38376	47.64386	-122.38224	47.65042	0.45873
10:30.0	14:30.0	-122.38224	47.65042	-122.37785	47.64895	0.22872
22:00.0	33:00.0	-122.37785	47.64895	-122.38198	47.6506	0.22398
15:00.0	20:30.0	-122.38198	47.6506	-122.38469	47.64296	0.54277
19:00.0	37:30.0	-122.38469	47.64296	-122.35913	47.62578	1.68325
46:30.0	06:30.0	-122.35913	47.62578	-122.34479	47.61225	1.14995
14:30.0	49:30.0	-122.34479	47.61225	-122.35841	47.64953	2.6529
23:00.0	35:30.0	-122.35841	47.64953	-122.39058	47.65247	1.51543
59:00.0	34:00.0	-122.39058	47.65247	-122.33806	47.6159	3.52107
04:30.0	12:00.0	-122.33806	47.6159	-122.33105	47.62077	0.46949
34:00.0	55:30.0	-122.33105	47.62077	-122.34041	47.6942	5.09179
13:00.0	49:30.0	-122.34041	47.6942	-122.32916	47.71585	1.58507
43:00.0	44:00.0	-122.32916	47.71585	-122.28282	47.56595	10.57962
04:00.0	30:00.0	-122.28282	47.56595	-122.32347	47.61824	4.08155
33:00.0	57:30.0	-122.32347	47.61824	-122.32079	47.55232	4.55584
02:30.0	31:00.0	-122.32079	47.55232	-122.36835	47.66435	8.05232
39:30.0	47:00.0	-122.36835	47.66435	-122.38049	47.66424	0.56663
05:00.0	30:00.0	-122.38049	47.66424	-122.39092	47.53778	8.75015
59:00.0	41:00.0	-122.39092	47.53778	-122.32601	47.61413	6.08523
49:00.0	11:00.0	-122.32601	47.61413	-122.35484	47.62331	1.48854
23:00.0	56:00.0	-122.35484	47.62331	-122.36673	47.64967	1.90386
31:30.0	00:00.0	-122.36673	47.64967	-122.35234	47.6891	2.80563
55:00.0	11:30.0	-122.35234	47.6891	-122.37832	47.66797	1.89746
54:30.0	41:00.0	-122.37832	47.66797	-122.35493	47.72641	4.18222
26:00.0	49:30.0	-122.35493	47.72641	-122.34328	47.61493	7.72092
50:30.0	20:00.0	-122.34328	47.61493	-122.38208	47.67406	4.46869
21:30.0	45:30.0	-122.38208	47.67406	-122.36911	47.67778	0.65749
03:00.0	18:30.0	-122.36911	47.67778	-122.36827	47.69143	0.94385
00:00.0	54:30.0	-122.36941	47.66454	-122.34034	47.61439	3.72106
28:00.0	37:30.0	-122.34034	47.61439	-122.35285	47.6159	0.59363
04:00.0	38:30.0	-122.35285	47.6159	-122.344	47.65111	2.46738
02:00.0	09:00.0	-122.344	47.65111	-122.35209	47.65981	0.70983
46:00.0	10:00.0	-122.35209	47.65981	-122.34026	47.65225	0.76007
21:00.0	37:30.0	-122.34026	47.65225	-122.29231	47.62362	2.9875
20:00.0	35:30.0	-122.29231	47.62362	-122.29646	47.62369	0.19389
55:30.0	32:00.0	-122.29646	47.62369	-122.32398	47.63639	1.55614
21:30.0	53:00.0	-122.32398	47.63639	-122.32381	47.6363	0.01008
41:30.0	49:30.0	-122.32381	47.6363	-122.33568	47.62615	0.89386
58:00.0	16:30.0	-122.33568	47.62615	-122.32357	47.63733	0.95728
23:00.0	05:00.0	-122.32357	47.63733	-122.30951	47.69751	4.20908
02:00.0	32:00.0	-122.30951	47.69751	-122.2917	47.66183	2.6013
33:00.0	43:00.0	-122.2917	47.66183	-122.27514	47.66813	0.88698
05:00.0	15:00.0	-122.27514	47.66813	-122.28195	47.65471	0.98011
05:00.0	28:30.0	-122.28195	47.65471	-122.28471	47.65577	0.14819
50:00.0	32:00.0	-122.28471	47.65577	-122.32903	47.65574	2.06876
46:30.0	36:00.0	-122.32903	47.65574	-122.3656	47.52156	9.42614
21:00.0	13:00.0	-122.3656	47.52156	-122.32794	47.65459	9.35748
35:30.0	57:00.0	-122.32794	47.65459	-122.2953	47.71727	4.59026
46:00.0	11:00.0	-122.2953	47.71727	-122.32806	47.63037	6.19517
30:00.0	33:00.0	-122.32806	47.63037	-122.32797	47.63029	0.00694
41:00.0	45:30.0	-122.32797	47.63029	-122.36963	47.67601	3.70928
16:30.0	55:00.0	-122.36963	47.67601	-122.33344	47.60872	4.94636
09:30.0	12:30.0	-122.33344	47.60872	-122.32138	47.65508	3.25197
16:00.0	37:00.0	-122.32138	47.65508	-122.37475	47.6807	3.05549
09:30.0	43:30.0	-122.37475	47.6807	-122.31137	47.62358	4.93215
59:30.0	16:30.0	-122.31137	47.62358	-122.29518	47.59328	2.22576
11:30.0	36:30.0	-122.29518	47.59328	-122.33433	47.58213	1.98533
20:30.0	36:00.0	-122.33433	47.58213	-122.33411	47.59354	0.78833
18:30.0	47:00.0	-122.33411	47.59354	-122.314	47.72084	8.84464
59:30.0	24:00.0	-122.314	47.72084	-122.38654	47.6753	4.62008
20:30.0	55:00.0	-122.38654	47.6753	-122.3524	47.65322	2.20581
24:30.0	44:00.0	-122.3524	47.65322	-122.35906	47.66263	0.7206
29:30.0	45:30.0	-122.35906	47.66263	-122.37347	47.67781	1.2458
18:00.0	39:30.0	-122.37347	47.67781	-122.40109	47.64097	2.85301
43:00.0	59:00.0	-122.40109	47.64097	-122.35449	47.61728	2.72302
51:00.0	45:30.0	-122.35449	47.61728	-122.24909	47.49409	9.83501
55:30.0	56:00.0	-122.3695	47.66454	-122.38054	47.66578	0.5223
29:00.0	01:30.0	-122.38054	47.66578	-122.31451	47.66306	3.08734
35:30.0	04:30.0	-122.31451	47.66306	-122.37272	47.69093	3.32927
19:00.0	24:30.0	-122.37272	47.69093	-122.38775	47.68982	0.70528
32:00.0	33:00.0	-122.38775	47.68982	-122.38771	47.68984	0.00232
27:30.0	39:00.0	-122.38771	47.68984	-122.38456	47.66942	1.41838
15:30.0	35:30.0	-122.38456	47.66942	-122.33716	47.62408	3.83519
31:00.0	41:30.0	-122.33716	47.62408	-122.35708	47.63733	1.30512
58:00.0	21:30.0	-122.35708	47.63733	-122.35788	47.62687	0.7236
31:00.0	55:30.0	-122.35788	47.62687	-122.33851	47.62091	0.99399
19:00.0	35:00.0	-122.33851	47.62091	-122.32359	47.61983	0.70088
17:30.0	37:00.0	-122.32359	47.61983	-122.30309	47.61717	0.97505
29:30.0	54:30.0	-122.30309	47.61717	-122.32686	47.61422	1.12893
03:00.0	24:00.0	-122.32686	47.61422	-122.33007	47.61157	0.23665
25:00.0	50:00.0	-122.33007	47.61157	-122.35688	47.63633	2.11991
51:00.0	33:30.0	-122.35688	47.63633	-122.35122	47.65055	1.01733
35:00.0	32:00.0	-122.35122	47.65055	-122.33004	47.61156	2.86952
51:00.0	18:30.0	-122.33004	47.61156	-122.34369	47.66385	3.66831
15:30.0	41:00.0	-122.34369	47.66385	-122.30956	47.70007	2.96598
05:30.0	12:00.0	-122.30956	47.70007	-122.30173	47.68673	0.99135
37:30.0	10:30.0	-122.30173	47.68673	-122.31975	47.6141	5.08776
14:00.0	34:00.0	-122.31975	47.6141	-122.27969	47.63559	2.38849
38:00.0	02:30.0	-122.27969	47.63559	-122.33777	47.61414	3.09102
56:30.0	37:30.0	-122.33777	47.61414	-122.38886	47.65262	3.572
03:30.0	15:30.0	-122.38886	47.65262	-122.40046	47.65498	0.5655
17:00.0	30:30.0	-122.40046	47.65498	-122.38884	47.65214	0.57681
43:00.0	01:00.0	-122.38884	47.65214	-122.38599	47.6572	0.37403
56:30.0	00:30.0	-122.38599	47.6572	-122.38872	47.64978	0.52822
08:00.0	46:30.0	-122.38872	47.64978	-122.33736	47.61616	3.33874
17:00.0	30:30.0	-122.33736	47.61616	-122.32118	47.65457	2.75906
18:30.0	57:00.0	-122.32118	47.65457	-122.38781	47.66114	3.14296
04:00.0	28:00.0	-122.38781	47.66114	-122.34504	47.65667	2.02003
05:30.0	26:30.0	-122.34504	47.65667	-122.37009	47.66785	1.40123
53:00.0	34:00.0	-122.37009	47.66785	-122.33864	47.52011	10.31198
28:00.0	19:00.0	-122.33864	47.52011	-122.35517	47.62326	7.16793
51:30.0	26:00.0	-122.35517	47.62326	-122.33684	47.60676	1.42569
28:30.0	38:00.0	-122.33684	47.60676	-122.33151	47.59928	0.57364
13:30.0	19:30.0	-122.33151	47.59928	-122.3174	47.59121	0.86349
57:30.0	12:00.0	-122.3174	47.59121	-122.31775	47.61529	1.66366
16:00.0	31:30.0	-122.31775	47.61529	-122.30834	47.58869	1.88955
55:30.0	05:30.0	-122.30834	47.58869	-122.32099	47.57591	1.06262
47:00.0	17:00.0	-122.32099	47.57591	-122.32028	47.61417	2.64342
50:00.0	32:30.0	-122.32028	47.61417	-122.32289	47.68863	5.1456
22:00.0	54:30.0	-122.32289	47.68863	-122.33064	47.60624	5.7035
28:30.0	30:00.0	-122.33064	47.60624	-122.35572	47.61803	1.42696
27:00.0	42:00.0	-122.35572	47.61803	-122.32537	47.62059	1.42864
39:30.0	16:30.0	-122.32537	47.62059	-122.3839	47.69316	5.70963
43:30.0	22:30.0	-122.3808	47.57315	-122.37076	47.66416	6.30497
27:30.0	48:00.0	-122.37076	47.66416	-122.339	47.60605	4.27977
07:30.0	26:30.0	-122.339	47.60605	-122.35202	47.6337	2.0047
57:00.0	14:30.0	-122.35202	47.6337	-122.33046	47.62004	1.38003
36:00.0	44:30.0	-122.33046	47.62004	-122.33218	47.60251	1.21374
41:30.0	02:30.0	-122.33218	47.60251	-122.31263	47.72179	8.29098
46:00.0	49:30.0	-122.31263	47.72179	-122.31191	47.71761	0.29073
09:30.0	32:00.0	-122.31191	47.71761	-122.40136	47.69523	4.44862
18:30.0	32:00.0	-122.40136	47.69523	-122.38327	47.67244	1.78641
38:00.0	59:30.0	-122.38327	47.67244	-122.34778	47.65021	2.25884
05:30.0	51:00.0	-122.34778	47.65021	-122.31973	47.61295	2.88827
22:30.0	34:30.0	-122.31973	47.61295	-122.33818	47.60509	1.01875
37:30.0	03:00.0	-122.33818	47.60509	-122.35323	47.61978	1.23462
36:00.0	18:30.0	-122.35323	47.61978	-122.33043	47.61942	1.06528
26:30.0	35:30.0	-122.33043	47.61942	-122.30578	47.64559	2.14333
06:30.0	34:30.0	-122.30578	47.64559	-122.35539	47.71149	5.10742
46:00.0	33:30.0	-122.35539	47.71149	-122.32929	47.5855	8.78904
48:00.0	10:00.0	-122.32929	47.5855	-122.35226	47.61579	2.35181
20:30.0	52:30.0	-122.35226	47.61579	-122.35228	47.65191	2.49539
15:30.0	35:30.0	-122.35228	47.65191	-122.36034	47.65632	0.48412
37:00.0	45:00.0	-122.36034	47.65632	-122.34429	47.6498	0.8742
21:30.0	51:00.0	-122.34429	47.6498	-122.32575	47.61776	2.37681
02:30.0	18:30.0	-122.32575	47.61776	-122.31261	47.62109	0.65547
16:00.0	23:00.0	-122.31261	47.62109	-122.32685	47.61794	0.69985
37:30.0	04:00.0	-122.32685	47.61794	-122.40163	47.58306	4.24457
31:30.0	38:30.0	-122.40163	47.58306	-122.38122	47.58931	1.04712
29:30.0	48:00.0	-122.38122	47.58931	-122.33431	47.59713	2.25785
51:30.0	24:00.0	-122.33431	47.59713	-122.33597	47.57561	1.48874
50:00.0	49:30.0	-122.33597	47.57561	-122.32534	47.62183	3.23154
28:00.0	50:00.0	-122.32534	47.62183	-122.30525	47.57669	3.25676
58:30.0	33:30.0	-122.30525	47.57669	-122.35084	47.61319	3.30116
23:30.0	44:00.0	-122.35084	47.61319	-122.3916	47.64907	3.12533
11:00.0	39:00.0	-122.3916	47.64907	-122.33782	47.60468	3.96402
15:00.0	58:30.0	-122.33782	47.60468	-122.33214	47.61568	0.80494
53:30.0	09:30.0	-122.33214	47.61568	-122.3121	47.69478	5.54421
13:00.0	36:30.0	-122.3121	47.69478	-122.3196	47.61466	5.54625
02:00.0	08:00.0	-122.3196	47.61466	-122.31672	47.62469	0.70587
17:00.0	22:30.0	-122.31672	47.62469	-122.30364	47.62381	0.61393
08:30.0	38:30.0	-122.30364	47.62381	-122.32843	47.61496	1.30945
42:00.0	25:30.0	-122.32843	47.61496	-122.3164	47.66233	3.32047
19:30.0	34:30.0	-122.3164	47.66233	-122.32796	47.68204	1.46465
20:30.0	37:00.0	-122.32796	47.68204	-122.32653	47.59695	5.87892
13:30.0	46:30.0	-122.32653	47.59695	-122.34557	47.68259	5.98295
02:00.0	29:00.0	-122.34557	47.68259	-122.38591	47.55028	9.33296
03:30.0	58:30.0	-122.38591	47.55028	-122.35295	47.51764	2.73179
48:00.0	13:00.0	-122.35295	47.51764	-122.32614	47.59675	5.60729
31:00.0	00:00.0	-122.32614	47.59675	-122.38331	47.68637	6.74238
07:30.0	19:00.0	-122.36935	47.66453	-122.37084	47.66427	0.07182
50:00.0	24:00.0	-122.37084	47.66427	-122.26571	47.56028	8.70253
47:30.0	58:30.0	-122.26571	47.56028	-122.29261	47.5606	1.25811
15:00.0	58:30.0	-122.29261	47.5606	-122.41347	47.57499	5.73771
18:00.0	50:00.0	-122.41347	47.57499	-122.31258	47.62296	5.76268
17:30.0	51:00.0	-122.31258	47.62296	-122.30635	47.60562	1.23279
03:30.0	34:30.0	-122.30635	47.60562	-122.30724	47.62475	1.32227
02:30.0	20:30.0	-122.30724	47.62475	-122.31323	47.65508	2.11396
21:30.0	34:00.0	-122.31323	47.65508	-122.32393	47.63828	1.26358
42:00.0	51:00.0	-122.32393	47.63828	-122.31338	47.65518	1.26719
19:30.0	05:30.0	-122.31338	47.65518	-122.3252	47.61108	3.09629
07:30.0	36:30.0	-122.3252	47.61108	-122.37885	47.66984	4.77017
56:30.0	40:30.0	-122.37885	47.66984	-122.33429	47.60044	5.22662
24:30.0	05:00.0	-122.33429	47.60044	-122.35019	47.62963	2.14905
00:30.0	21:00.0	-122.35019	47.62963	-122.32777	47.61869	1.29141
06:30.0	29:00.0	-122.32777	47.61869	-122.30843	47.67075	3.70824
00:30.0	18:00.0	-122.30843	47.67075	-122.32339	47.68078	0.98357
02:30.0	28:30.0	-122.32339	47.68078	-122.33208	47.56461	8.03597
36:00.0	50:00.0	-122.33208	47.56461	-122.31661	47.68155	8.11115
01:00.0	29:00.0	-122.31661	47.68155	-122.34472	47.68177	1.31155
02:00.0	11:30.0	-122.34472	47.68177	-122.31321	47.6833	1.47386
30:00.0	07:30.0	-122.31321	47.6833	-122.31315	47.66332	1.38035
20:00.0	25:30.0	-122.31315	47.66332	-122.31311	47.66811	0.33093
42:30.0	16:00.0	-122.31311	47.66811	-122.32635	47.70302	2.48965
41:00.0	55:00.0	-122.32635	47.70302	-122.31078	47.66907	2.45539
40:30.0	48:30.0	-122.31078	47.66907	-122.29571	47.66474	0.76426
09:30.0	51:00.0	-122.29571	47.66474	-122.34453	47.64977	2.50245
22:00.0	51:30.0	-122.34453	47.64977	-122.34019	47.63672	0.92406
04:30.0	27:00.0	-122.34019	47.63672	-122.34491	47.61253	1.68567
32:30.0	00:30.0	-122.34491	47.61253	-122.35673	47.6188	0.70179
13:30.0	51:00.0	-122.35673	47.6188	-122.32047	47.61403	1.72556
09:30.0	24:00.0	-122.32047	47.61403	-122.2908	47.60791	1.44916
45:30.0	30:30.0	-122.2908	47.60791	-122.33127	47.59826	2.00503
01:00.0	17:30.0	-122.33127	47.59826	-122.29427	47.58668	1.90526
26:00.0	47:00.0	-122.29427	47.58668	-122.31285	47.60877	1.75579
43:00.0	09:00.0	-122.31285	47.60877	-122.31153	47.61555	0.47244
11:00.0	01:00.0	-122.31153	47.61555	-122.33669	47.61695	1.17927
52:00.0	06:30.0	-122.33669	47.61695	-122.33502	47.60731	0.67054
10:00.0	21:00.0	-122.33502	47.60731	-122.33378	47.61643	0.63272
57:00.0	10:00.0	-122.33378	47.61643	-122.35968	47.63729	1.8815
05:00.0	39:30.0	-122.35968	47.63729	-122.32779	47.65321	1.85104
59:30.0	28:00.0	-122.32779	47.65321	-122.32193	47.65681	0.3697
08:30.0	21:00.0	-122.32193	47.65681	-122.36493	47.69791	3.47675
24:00.0	52:00.0	-122.36493	47.69791	-122.39401	47.69141	1.42878
18:30.0	42:30.0	-122.39401	47.69141	-122.34394	47.61161	5.98809
47:30.0	19:00.0	-122.34394	47.61161	-122.36247	47.66219	3.5999
12:00.0	45:30.0	-122.36247	47.66219	-122.30701	47.69395	3.39269
14:30.0	17:30.0	-122.30701	47.69395	-122.31676	47.69406	0.45484
32:30.0	19:00.0	-122.31676	47.69406	-122.32865	47.60171	6.40421
41:00.0	02:00.0	-122.32865	47.60171	-122.3714	47.51708	6.17901
34:30.0	09:30.0	-122.3714	47.51708	-122.32667	47.61166	6.86066
25:30.0	45:00.0	-122.32667	47.61166	-122.29822	47.69931	6.19932
10:00.0	44:30.0	-122.36954	47.66448	-122.37084	47.6655	0.09299
17:00.0	39:00.0	-122.37084	47.6655	-122.38183	47.67379	0.76879
57:30.0	22:00.0	-122.38183	47.67379	-122.34807	47.6233	3.82769
30:30.0	42:00.0	-122.34807	47.6233	-122.34831	47.63868	1.0626
19:30.0	51:30.0	-122.34831	47.63868	-122.31633	47.61645	2.14227
43:30.0	32:00.0	-122.31633	47.61645	-122.37497	47.64638	3.43143
33:30.0	14:00.0	-122.37497	47.64638	-122.29725	47.61839	4.1124
54:00.0	16:00.0	-122.29725	47.61839	-122.32398	47.63629	1.75719
27:00.0	46:00.0	-122.32398	47.63629	-122.32406	47.63618	0.00847
48:00.0	01:00.0	-122.32406	47.63618	-122.3203	47.62594	0.72891
09:30.0	30:00.0	-122.3203	47.62594	-122.30366	47.61472	1.0977
32:00.0	43:30.0	-122.30366	47.61472	-122.31874	47.61299	0.71453
44:00.0	56:00.0	-122.31874	47.61299	-122.30639	47.60767	0.68409
50:00.0	07:30.0	-122.30639	47.60767	-122.32483	47.59841	1.07313
40:30.0	14:00.0	-122.32483	47.59841	-122.31559	47.6161	1.29613
20:30.0	46:30.0	-122.31559	47.6161	-122.29398	47.6189	1.02781
44:30.0	21:00.0	-122.29398	47.6189	-122.32892	47.55116	4.95662
37:00.0	50:00.0	-122.32892	47.55116	-122.32473	47.52901	1.54273
40:00.0	19:30.0	-122.32473	47.52901	-122.32317	47.62257	6.46404
21:00.0	25:30.0	-122.32317	47.62257	-122.32291	47.62194	0.04519
38:30.0	59:30.0	-122.32291	47.62194	-122.3594	47.62659	1.73431
20:30.0	32:00.0	-122.3594	47.62659	-122.35986	47.63042	0.26547
56:00.0	25:30.0	-122.35986	47.63042	-122.35543	47.62512	0.42056
19:00.0	26:30.0	-122.35543	47.62512	-122.35838	47.63249	0.52747
49:30.0	23:30.0	-122.35838	47.63249	-122.33265	47.59834	2.6478
45:30.0	04:30.0	-122.33265	47.59834	-122.33587	47.61936	1.45995
01:00.0	18:00.0	-122.33587	47.61936	-122.29602	47.59203	2.65171
06:30.0	16:00.0	-122.29602	47.59203	-122.30757	47.60843	1.25498
31:00.0	04:30.0	-122.30757	47.60843	-122.30012	47.60927	0.35286
05:30.0	23:30.0	-122.30012	47.60927	-122.28628	47.55948	3.50006
36:00.0	05:30.0	-122.28628	47.55948	-122.33361	47.61045	4.15854
37:00.0	53:00.0	-122.33361	47.61045	-122.33148	47.59938	0.77123
51:00.0	27:00.0	-122.33148	47.59938	-122.30073	47.69758	6.93448
18:00.0	01:30.0	-122.30073	47.69758	-122.33752	47.60464	6.64659
58:30.0	08:00.0	-122.33752	47.60464	-122.33755	47.61622	0.80001
19:00.0	32:00.0	-122.33755	47.61622	-122.33687	47.60405	0.84137
57:00.0	26:30.0	-122.33687	47.60405	-122.33268	47.62199	1.25476
58:00.0	09:30.0	-122.33268	47.62199	-122.33694	47.6037	1.27915
28:00.0	47:00.0	-122.33694	47.6037	-122.33523	47.58933	0.99597
57:30.0	06:00.0	-122.33523	47.58933	-122.33323	47.58146	0.55168
33:30.0	55:00.0	-122.33323	47.58146	-122.35794	47.62423	3.17236
00:00.0	27:30.0	-122.35794	47.62423	-122.34617	47.65005	1.86655
06:00.0	27:00.0	-122.34617	47.65005	-122.38539	47.68833	3.21618
14:00.0	59:30.0	-122.38539	47.68833	-122.36099	47.6203	4.83598
00:30.0	32:30.0	-122.36099	47.6203	-122.30202	47.73324	8.27356
43:30.0	19:30.0	-122.30202	47.73324	-122.35735	47.6383	7.0487
43:00.0	19:30.0	-122.35735	47.6383	-122.33043	47.62273	1.65455
27:30.0	34:30.0	-122.33043	47.62273	-122.34241	47.62788	0.66306
52:30.0	02:30.0	-122.34241	47.62788	-122.34396	47.6509	1.59201
16:00.0	40:00.0	-122.34396	47.6509	-122.35362	47.66026	0.78833
40:30.0	06:00.0	-122.35362	47.66026	-122.34157	47.61012	3.50938
10:30.0	33:00.0	-122.34157	47.61012	-122.3583	47.63693	2.01027
42:00.0	53:00.0	-122.3583	47.63693	-122.37508	47.64107	0.83407
24:00.0	45:00.0	-122.37508	47.64107	-122.28481	47.66234	4.46278
55:00.0	31:00.0	-122.28481	47.66234	-122.3513	47.65309	3.16859
09:00.0	33:30.0	-122.3513	47.65309	-122.35496	47.67871	1.77822
58:30.0	26:30.0	-122.35496	47.67871	-122.39766	47.63926	3.37642
18:30.0	35:30.0	-122.39766	47.63926	-122.35503	47.68032	3.46493
33:00.0	51:00.0	-122.35503	47.68032	-122.34057	47.72219	2.97024
07:00.0	20:30.0	-122.34057	47.72219	-122.35445	47.67916	3.04247
02:00.0	29:30.0	-122.36942	47.66449	-122.2947	47.71992	5.17807
37:30.0	54:00.0	-122.2947	47.71992	-122.30965	47.666	3.78986
29:30.0	05:00.0	-122.30965	47.666	-122.38729	47.5473	8.96695
05:00.0	05:30.0	-122.38729	47.5473	-122.38724	47.54732	0.00272
15:30.0	30:00.0	-122.38724	47.54732	-122.32881	47.53206	2.92967
55:30.0	23:00.0	-122.32881	47.53206	-122.36129	47.62364	6.50648
29:30.0	18:30.0	-122.36129	47.62364	-122.31033	47.68844	5.0695
16:30.0	38:30.0	-122.31033	47.68844	-122.29644	47.71648	2.04263
59:00.0	37:30.0	-122.29644	47.71648	-122.32553	47.62434	6.50876
38:30.0	02:30.0	-122.32553	47.62434	-122.29379	47.72003	6.77476
11:00.0	31:30.0	-122.29379	47.72003	-122.31523	47.66724	3.78171
26:00.0	09:30.0	-122.31523	47.66724	-122.31575	47.65233	1.03036
31:30.0	57:00.0	-122.31575	47.65233	-122.3275	47.62512	1.95826
12:30.0	42:00.0	-122.3275	47.62512	-122.31685	47.6046	1.5024
48:30.0	08:00.0	-122.31685	47.6046	-122.3211	47.62362	1.32893
41:00.0	51:00.0	-122.3211	47.62362	-122.31552	47.60946	1.01239
11:00.0	19:30.0	-122.31552	47.60946	-122.31788	47.62229	0.8932
34:30.0	47:30.0	-122.31788	47.62229	-122.32709	47.6081	1.07058
31:30.0	40:30.0	-122.32709	47.6081	-122.30336	47.60517	1.12703
39:30.0	58:30.0	-122.30336	47.60517	-122.35668	47.62056	2.70832
17:30.0	58:00.0	-122.35668	47.62056	-122.33452	47.59832	1.85272
02:00.0	15:30.0	-122.33452	47.59832	-122.3207	47.61248	1.17214
39:00.0	34:00.0	-122.3207	47.61248	-122.32661	47.61743	0.43951
08:00.0	50:30.0	-122.32661	47.61743	-122.2816	47.62073	2.11476
44:00.0	48:30.0	-122.2816	47.62073	-122.2923	47.62553	0.59977
49:30.0	14:30.0	-122.2923	47.62553	-122.3281	47.61515	1.81947
18:30.0	48:30.0	-122.3281	47.61515	-122.31277	47.61566	0.71699
13:00.0	25:00.0	-122.31277	47.61566	-122.30165	47.6214	0.6535
41:00.0	57:30.0	-122.30165	47.6214	-122.31696	47.61907	0.73301
21:00.0	04:00.0	-122.31696	47.61907	-122.32547	47.61686	0.42583
28:00.0	51:00.0	-122.32547	47.61686	-122.37706	47.66943	4.358
12:00.0	31:00.0	-122.37706	47.66943	-122.38426	47.68034	0.82522
01:30.0	30:00.0	-122.38426	47.68034	-122.3549	47.55076	9.05659
03:30.0	24:00.0	-122.3549	47.55076	-122.32503	47.59727	3.50349
45:00.0	06:00.0	-122.32503	47.59727	-122.35016	47.67322	5.3767
33:30.0	09:30.0	-122.35016	47.67322	-122.35399	47.67177	0.20488
19:00.0	28:30.0	-122.35399	47.67177	-122.3663	47.66929	0.59945
21:30.0	57:30.0	-122.3663	47.66929	-122.3126	47.62281	4.0739
07:00.0	31:30.0	-122.3126	47.62281	-122.36299	47.65856	3.41109
28:30.0	45:30.0	-122.36299	47.65856	-122.33593	47.61809	3.06816
02:30.0	28:00.0	-122.33593	47.61809	-122.3969	47.6565	3.89187
46:30.0	53:00.0	-122.3697	47.66438	-122.3674	47.6777	0.92647
37:30.0	51:30.0	-122.3674	47.6777	-122.34379	47.6594	1.67701
41:30.0	05:30.0	-122.34379	47.6594	-122.37351	47.66484	1.43711
55:00.0	07:00.0	-122.37351	47.66484	-122.35964	47.64952	1.2407
40:00.0	20:00.0	-122.35964	47.64952	-122.33803	47.61572	2.54384
21:30.0	33:30.0	-122.33803	47.61572	-122.33707	47.60441	0.78265
37:30.0	47:00.0	-122.33707	47.60441	-122.33219	47.60743	0.30906
00:30.0	11:30.0	-122.33219	47.60743	-122.33189	47.60089	0.45204
44:30.0	54:00.0	-122.33189	47.60089	-122.34575	47.61162	0.9843
20:00.0	24:00.0	-122.34575	47.61162	-122.35566	47.61821	0.6493
41:00.0	58:30.0	-122.35566	47.61821	-122.33986	47.65265	2.49109
32:30.0	55:30.0	-122.33986	47.65265	-122.33514	47.65414	0.24319
08:30.0	20:30.0	-122.33514	47.65414	-122.28041	47.63409	2.90654
57:30.0	52:00.0	-122.28041	47.63409	-122.36331	47.62449	3.92793
30:30.0	38:00.0	-122.36331	47.62449	-122.35347	47.61522	0.78829
07:30.0	45:00.0	-122.35347	47.61522	-122.3184	47.67943	4.72852
33:00.0	52:30.0	-122.3184	47.67943	-122.31683	47.62282	3.91166
29:00.0	46:30.0	-122.31683	47.62282	-122.31532	47.66364	2.82098
53:30.0	18:00.0	-122.31532	47.66364	-122.29307	47.60932	3.89392
38:30.0	12:30.0	-122.29307	47.60932	-122.30336	47.63951	2.14036
40:00.0	06:00.0	-122.30336	47.63951	-122.28641	47.57374	4.61226
40:00.0	41:00.0	-122.28641	47.57374	-122.29013	47.57523	0.20209
29:30.0	24:00.0	-122.29013	47.57523	-122.33391	47.64712	5.37123
03:30.0	24:00.0	-122.33391	47.64712	-122.32304	47.70739	4.19462
16:00.0	32:00.0	-122.32304	47.70739	-122.33289	47.65046	3.95986
14:00.0	57:30.0	-122.33289	47.65046	-122.34372	47.61202	2.7034
35:30.0	50:00.0	-122.34372	47.61202	-122.32672	47.61881	0.92233
15:00.0	08:30.0	-122.32672	47.61881	-122.33945	47.64801	2.10308
18:00.0	36:30.0	-122.33945	47.64801	-122.33592	47.61808	2.07431
43:00.0	28:00.0	-122.33592	47.61808	-122.39699	47.64611	3.44721
16:30.0	34:00.0	-122.39699	47.64611	-122.39828	47.63924	0.47843
47:00.0	35:30.0	-122.39828	47.63924	-122.31663	47.66043	4.08312
37:00.0	08:00.0	-122.31663	47.66043	-122.3316	47.61749	3.04779
30:00.0	01:00.0	-122.3316	47.61749	-122.27959	47.54673	5.45963
33:30.0	56:00.0	-122.27959	47.54673	-122.30354	47.55703	1.32705
46:30.0	11:00.0	-122.30354	47.55703	-122.32221	47.61483	4.08738
55:30.0	13:00.0	-122.32221	47.61483	-122.37087	47.57409	3.61839
18:30.0	20:30.0	-122.37087	47.57409	-122.3708	47.57416	0.00584
22:00.0	24:00.0	-122.3708	47.57416	-122.33679	47.51914	4.12052
17:00.0	01:30.0	-122.33679	47.51914	-122.35408	47.6201	7.02154
09:30.0	59:00.0	-122.35408	47.6201	-122.26485	47.67935	5.84014
12:00.0	51:00.0	-122.26485	47.67935	-122.29119	47.67267	1.31281
42:00.0	18:00.0	-122.29119	47.67267	-122.31419	47.6625	1.28286
15:30.0	44:00.0	-122.31419	47.6625	-122.35505	47.66914	1.96129
05:00.0	36:00.0	-122.35505	47.66914	-122.35493	47.54801	8.36836
09:00.0	15:00.0	-122.36928	47.66452	-122.36116	47.6561	0.69427
06:00.0	22:00.0	-122.36116	47.6561	-122.37083	47.66815	0.94696
51:30.0	11:00.0	-122.37083	47.66815	-122.35797	47.62543	3.01181
14:00.0	45:00.0	-122.35797	47.62543	-122.35793	47.62542	0.00199
16:00.0	25:30.0	-122.35793	47.62542	-122.36401	47.62679	0.29932
22:30.0	47:30.0	-122.36401	47.62679	-122.34368	47.64137	1.38415
52:30.0	29:00.0	-122.34368	47.64137	-122.32465	47.637	0.93845
04:00.0	30:00.0	-122.32465	47.637	-122.31827	47.63723	0.29833
36:00.0	53:30.0	-122.31827	47.63723	-122.31815	47.61752	1.3617
08:30.0	27:00.0	-122.31815	47.61752	-122.31465	47.58493	2.25743
04:30.0	48:30.0	-122.31465	47.58493	-122.39485	47.5689	3.90932
39:00.0	00:00.0	-122.39485	47.5689	-122.32472	47.63388	5.55796
17:30.0	11:30.0	-122.32472	47.63388	-122.32483	47.6367	0.19489
47:30.0	06:00.0	-122.32483	47.6367	-122.32101	47.62174	1.04881
07:30.0	40:00.0	-122.32101	47.62174	-122.29189	47.62632	1.3964
37:00.0	50:30.0	-122.29189	47.62632	-122.32719	47.61033	1.98474
48:00.0	09:30.0	-122.32719	47.61033	-122.35535	47.62431	1.6319
11:00.0	23:30.0	-122.35535	47.62431	-122.3284	47.61499	1.41394
17:00.0	42:30.0	-122.3284	47.61499	-122.32072	47.5526	4.32516
42:00.0	02:30.0	-122.32072	47.5526	-122.3093	47.58774	2.48568
00:30.0	17:00.0	-122.3093	47.58774	-122.31217	47.58084	0.49521
20:00.0	46:00.0	-122.31217	47.58084	-122.31828	47.61785	2.57275
50:00.0	22:30.0	-122.31828	47.61785	-122.41162	47.64161	4.65788
49:00.0	36:30.0	-122.41162	47.64161	-122.32337	47.60818	4.72469
29:00.0	41:30.0	-122.32337	47.60818	-122.31363	47.62323	1.13493
43:00.0	56:00.0	-122.31363	47.62323	-122.32687	47.6062	1.3292
14:30.0	41:30.0	-122.32687	47.6062	-122.32274	47.61235	0.46664
42:30.0	56:00.0	-122.32274	47.61235	-122.32404	47.60686	0.38411
06:00.0	43:00.0	-122.32404	47.60686	-122.29894	47.69063	5.90478
22:30.0	52:00.0	-122.29894	47.69063	-122.32259	47.605	6.018
38:30.0	03:00.0	-122.32259	47.605	-122.24791	47.4997	8.0697
33:30.0	49:30.0	-122.24791	47.4997	-122.29295	47.53383	3.16273
32:00.0	53:00.0	-122.29295	47.53383	-122.3131	47.57947	3.29085
02:30.0	24:00.0	-122.3131	47.57947	-122.31634	47.56353	1.11159
05:00.0	36:30.0	-122.36938	47.66449	-122.36034	47.65558	0.74628
21:00.0	05:00.0	-122.36034	47.65558	-122.33009	47.5672	6.26721
31:00.0	45:00.0	-122.33009	47.5672	-122.33407	47.58132	0.99307
17:00.0	46:30.0	-122.33407	47.58132	-122.29657	47.59371	1.95054
16:30.0	06:00.0	-122.29657	47.59371	-122.38297	47.59253	4.0386
10:30.0	35:30.0	-122.38297	47.59253	-122.31353	47.55461	4.17156
27:00.0	23:30.0	-122.31353	47.55461	-122.33021	47.65575	7.03065
50:30.0	33:00.0	-122.33021	47.65575	-122.30986	47.55199	7.23112
01:30.0	13:30.0	-122.30986	47.55199	-122.32373	47.59689	3.16898
47:00.0	08:30.0	-122.32373	47.59689	-122.34629	47.62049	1.94144
50:30.0	16:30.0	-122.34629	47.62049	-122.32173	47.61399	1.232
20:00.0	48:30.0	-122.32173	47.61399	-122.3562	47.65413	3.20642
58:30.0	50:00.0	-122.3562	47.65413	-122.35001	47.65567	0.30791
42:30.0	10:00.0	-122.35001	47.65567	-122.29424	47.57753	5.9941
45:00.0	48:00.0	-122.29424	47.57753	-122.29014	47.57521	0.24985
28:30.0	14:30.0	-122.29014	47.57521	-122.34557	47.61234	3.64557
44:00.0	12:30.0	-122.34557	47.61234	-122.34724	47.67741	4.49611
06:00.0	39:30.0	-122.34724	47.67741	-122.32687	47.6138	4.4963
41:30.0	41:00.0	-122.32687	47.6138	-122.36042	47.53071	5.95074
50:00.0	51:30.0	-122.36042	47.53071	-122.3295	47.60852	5.56652
12:00.0	43:00.0	-122.3295	47.60852	-122.35384	47.62095	1.42487
51:00.0	18:00.0	-122.35384	47.62095	-122.30669	47.62048	2.20256
35:30.0	20:00.0	-122.30669	47.62048	-122.3108	47.67543	3.80113
59:00.0	38:00.0	-122.3108	47.67543	-122.306	47.62732	3.33128
31:30.0	52:00.0	-122.306	47.62732	-122.31267	47.62454	0.36596
06:30.0	32:30.0	-122.31267	47.62454	-122.32599	47.61415	0.94992
09:30.0	37:30.0	-122.32599	47.61415	-122.33404	47.56693	3.28384
03:00.0	24:00.0	-122.33404	47.56693	-122.38373	47.53614	3.15052
50:00.0	53:30.0	-122.38373	47.53614	-122.37672	47.53221	0.42577
03:00.0	40:30.0	-122.37672	47.53221	-122.31305	47.57941	4.41579
54:00.0	08:00.0	-122.31305	47.57941	-122.3128	47.60961	2.08642
01:30.0	15:00.0	-122.3128	47.60961	-122.31156	47.6111	0.11812
35:00.0	12:30.0	-122.31156	47.6111	-122.33038	47.67601	4.56966
30:30.0	49:30.0	-122.33038	47.67601	-122.34665	47.6146	4.31005
53:30.0	25:30.0	-122.34665	47.6146	-122.34767	47.63076	1.11744
24:00.0	06:30.0	-122.34767	47.63076	-122.3771	47.64413	1.65579
59:00.0	06:30.0	-122.3771	47.64413	-122.37757	47.64944	0.3675
15:00.0	02:30.0	-122.37757	47.64944	-122.40344	47.6659	1.65868
12:30.0	32:30.0	-122.40344	47.6659	-122.33828	47.67017	3.05508
56:30.0	12:30.0	-122.33828	47.67017	-122.31316	47.6185	3.7574
19:30.0	02:00.0	-122.31316	47.6185	-122.31248	47.69402	5.21749
56:30.0	12:00.0	-122.31248	47.69402	-122.27929	47.63336	4.46789
48:30.0	NULL	-122.27929	47.63336	NULL	NULL	NULL
24:00.0	29:00.0	-122.36947	47.66459	-122.35139	47.65018	1.30509
41:30.0	02:30.0	-122.35139	47.65018	-122.32602	47.67805	2.26036
39:30.0	54:00.0	-122.32602	47.67805	-122.35479	47.65239	2.22384
56:00.0	22:00.0	-122.35479	47.65239	-122.32659	47.67857	2.23682
43:30.0	57:00.0	-122.32659	47.67857	-122.33853	47.66214	1.26447
50:30.0	38:30.0	-122.33853	47.66214	-122.32841	47.67686	1.12126
04:30.0	28:30.0	-122.32841	47.67686	-122.30288	47.6828	1.25984
28:00.0	59:00.0	-122.30288	47.6828	-122.30634	47.6113	4.9423
47:00.0	02:30.0	-122.30634	47.6113	-122.3223	47.62206	1.05281
50:00.0	08:00.0	-122.3223	47.62206	-122.28079	47.63773	2.22035
48:30.0	34:30.0	-122.28079	47.63773	-122.28087	47.63756	0.01232
51:30.0	06:30.0	-122.28087	47.63756	-122.30892	47.61573	1.99767
15:30.0	34:30.0	-122.30892	47.61573	-122.34052	47.61278	1.49019
11:00.0	28:00.0	-122.34052	47.61278	-122.3567	47.63063	1.44633
34:30.0	06:00.0	-122.3567	47.63063	-122.3496	47.65135	1.46935
25:00.0	09:30.0	-122.3496	47.65135	-122.36632	47.56841	5.78297
46:30.0	13:00.0	-122.36632	47.56841	-122.33415	47.5764	1.6021
25:00.0	24:30.0	-122.33415	47.5764	-122.33435	47.57721	0.05673
40:30.0	12:00.0	-122.33435	47.57721	-122.30759	47.60696	2.40588
59:30.0	23:00.0	-122.30759	47.60696	-122.29744	47.66619	4.11932
26:00.0	02:30.0	-122.29744	47.66619	-122.34038	47.68622	2.43499
43:30.0	56:00.0	-122.34038	47.68622	-122.30712	47.70128	1.86796
59:30.0	14:30.0	-122.30712	47.70128	-122.31489	47.66307	2.66457
43:00.0	04:30.0	-122.31489	47.66307	-122.32416	47.63718	1.84025
15:00.0	32:00.0	-122.32416	47.63718	-122.3169	47.61373	1.65517
50:00.0	10:30.0	-122.3169	47.61373	-122.34467	47.65763	3.29847
50:30.0	23:30.0	-122.34467	47.65763	-122.32408	47.62374	2.53102
26:30.0	48:00.0	-122.32408	47.62374	-122.34957	47.61667	1.28692
01:00.0	22:30.0	-122.34957	47.61667	-122.37313	47.65035	2.57381
17:00.0	00:30.0	-122.37313	47.65035	-122.32897	47.61001	3.46699
33:00.0	42:00.0	-122.32897	47.61001	-122.34048	47.61436	0.61599
37:30.0	02:30.0	-122.34048	47.61436	-122.31673	47.59839	1.56479
41:30.0	09:00.0	-122.31673	47.59839	-122.3642	47.62673	2.95824
49:00.0	02:00.0	-122.3642	47.62673	-122.34147	47.6197	1.16746
11:30.0	17:30.0	-122.34147	47.6197	-122.35547	47.62496	0.74809
19:00.0	58:00.0	-122.35547	47.62496	-122.33511	47.60178	1.86257
33:30.0	07:00.0	-122.33511	47.60178	-122.31893	47.67656	5.22121
00:00.0	21:30.0	-122.31893	47.67656	-122.35281	47.68984	1.82759
54:00.0	31:00.0	-122.35281	47.68984	-122.37146	47.56633	8.57715
07:30.0	29:30.0	-122.37146	47.56633	-122.29192	47.62638	5.57015
37:00.0	58:00.0	-122.29192	47.62638	-122.33193	47.60086	2.56941
17:30.0	46:00.0	-122.33193	47.60086	-122.37837	47.70285	7.37206
31:00.0	13:30.0	-122.36965	47.66464	-122.36027	47.65637	0.71979
16:00.0	53:00.0	-122.36027	47.65637	-122.31229	47.61762	3.49087
14:30.0	19:00.0	-122.31229	47.61762	-122.38152	47.58931	3.78003
35:00.0	43:30.0	-122.38152	47.58931	-122.40938	47.57882	1.49029
00:00.0	10:00.0	-122.40938	47.57882	-122.37832	47.58684	1.55396
29:00.0	48:00.0	-122.37832	47.58684	-122.32627	47.59775	2.54661
49:00.0	00:00.0	-122.32627	47.59775	-122.31673	47.61353	1.17777
20:00.0	47:30.0	-122.31673	47.61353	-122.33256	47.60901	0.80276
51:30.0	21:30.0	-122.33256	47.60901	-122.35025	47.66142	3.71383
29:30.0	54:00.0	-122.35025	47.66142	-122.32551	47.67704	1.58032
57:00.0	14:30.0	-122.32551	47.67704	-122.32103	47.62401	3.66961
36:30.0	50:00.0	-122.32103	47.62401	-122.35407	47.62041	1.56313
55:00.0	08:30.0	-122.35407	47.62041	-122.3567	47.62119	0.13414
11:00.0	41:30.0	-122.3567	47.62119	-122.34609	47.61302	0.75114
51:00.0	24:30.0	-122.34609	47.61302	-122.33313	47.61442	0.61311
16:00.0	57:00.0	-122.33313	47.61442	-122.29058	47.69282	5.76906
57:30.0	27:00.0	-122.29058	47.69282	-122.34083	47.61089	6.12705
31:30.0	09:30.0	-122.34083	47.61089	-122.3563	47.69425	5.80413
20:00.0	17:00.0	-122.3563	47.69425	-122.35318	47.69419	0.14559
25:00.0	57:30.0	-122.35318	47.69419	-122.32338	47.6755	1.89736
22:00.0	58:00.0	-122.32338	47.6755	-122.35557	47.61823	4.23236
01:00.0	41:30.0	-122.35557	47.61823	-122.38505	47.66944	3.7962
42:30.0	58:00.0	-122.38505	47.66944	-122.3654	47.68984	1.68132
24:30.0	41:30.0	-122.3654	47.68984	-122.30549	47.66388	3.32122
09:30.0	38:00.0	-122.30549	47.66388	-122.35271	47.6248	3.48564
20:00.0	40:30.0	-122.35271	47.6248	-122.33639	47.66191	2.67462
20:30.0	38:30.0	-122.33639	47.66191	-122.35236	47.68983	2.06782
57:30.0	06:30.0	-122.35236	47.68983	-122.35805	47.69176	0.29703
23:30.0	40:30.0	-122.35805	47.69176	-122.35355	47.67392	1.25026
42:00.0	11:00.0	-122.35355	47.67392	-122.38208	47.66602	1.43888
16:00.0	27:30.0	-122.38208	47.66602	-122.34812	47.6502	1.92538
54:30.0	07:30.0	-122.34812	47.6502	-122.32531	47.67695	2.13275
07:30.0	48:00.0	-122.32531	47.67695	-122.30093	47.58105	6.72247
50:30.0	05:00.0	-122.30093	47.58105	-122.29837	47.60161	1.42543
11:30.0	31:30.0	-122.29837	47.60161	-122.31395	47.65541	3.78738
28:00.0	44:30.0	-122.31395	47.65541	-122.33878	47.65146	1.19075
31:30.0	20:30.0	-122.33878	47.65146	-122.38422	47.65998	2.20119
22:00.0	47:30.0	-122.38422	47.65998	-122.339	47.66208	2.11553
44:30.0	26:00.0	-122.339	47.66208	-122.34112	47.61728	3.09664
45:30.0	44:00.0	-122.34112	47.61728	-122.31863	47.69036	5.15682
58:30.0	34:30.0	-122.31863	47.69036	-122.35129	47.65042	3.15224
21:00.0	48:30.0	-122.35129	47.65042	-122.32537	47.6261	2.0707
02:00.0	28:30.0	-122.32537	47.6261	-122.34474	47.65654	2.28921
22:30.0	38:30.0	-122.34474	47.65654	-122.32932	47.7159	4.1636
49:00.0	11:00.0	-122.32932	47.7159	-122.34372	47.69568	1.54996
17:00.0	29:30.0	-122.34372	47.69568	-122.34494	47.6827	0.89855
06:30.0	30:00.0	-122.34494	47.6827	-122.33919	47.60602	5.30432
56:00.0	09:30.0	-122.33919	47.60602	-122.3975	47.57756	3.36036
13:30.0	48:00.0	-122.3975	47.57756	-122.3867	47.56223	1.17329
46:00.0	04:30.0	-122.3867	47.56223	-122.33437	47.56745	2.47331
39:30.0	52:30.0	-122.36946	47.66451	-122.32632	47.59613	5.13575
29:30.0	14:30.0	-122.32632	47.59613	-122.37476	47.64168	3.87587
15:30.0	47:00.0	-122.37476	47.64168	-122.37476	47.64169	0.00069
58:30.0	36:00.0	-122.37476	47.64169	-122.32373	47.60935	3.26682
41:30.0	04:30.0	-122.32373	47.60935	-122.3341	47.59384	1.17598
47:00.0	13:00.0	-122.3341	47.59384	-122.37766	47.54985	3.65833
47:00.0	25:30.0	-122.37766	47.54985	-122.33418	47.59737	3.8613
32:00.0	47:00.0	-122.33418	47.59737	-122.34751	47.61644	1.45725
35:00.0	15:30.0	-122.34751	47.61644	-122.30462	47.61785	2.00585
40:00.0	04:00.0	-122.30462	47.61785	-122.32283	47.61636	0.85683
05:30.0	46:00.0	-122.32283	47.61636	-122.28263	47.55518	4.62547
51:30.0	22:30.0	-122.28263	47.55518	-122.32451	47.61395	4.5074
31:00.0	56:00.0	-122.32451	47.61395	-122.38108	47.67647	5.06275
27:30.0	30:30.0	-122.38108	47.67647	-122.32883	47.57364	7.51156
40:30.0	45:00.0	-122.32883	47.57364	-122.33002	47.57419	0.06737
33:30.0	08:00.0	-122.33002	47.57419	-122.3848	47.67431	7.37492
28:30.0	50:30.0	-122.3848	47.67431	-122.34694	47.61358	4.55275
29:30.0	01:30.0	-122.34694	47.61358	-122.31548	47.52382	6.37316
01:00.0	15:30.0	-122.31548	47.52382	-122.34014	47.61423	6.35152
32:00.0	09:30.0	-122.34014	47.61423	-122.34864	47.65942	3.14713
50:00.0	57:00.0	-122.34864	47.65942	-122.35542	47.68206	1.5958
13:30.0	01:30.0	-122.35542	47.68206	-122.29151	47.5559	9.21294
08:00.0	52:30.0	-122.29151	47.5559	-122.35422	47.68398	9.32074
56:30.0	39:00.0	-122.35422	47.68398	-122.28984	47.67581	3.0563
40:30.0	50:00.0	-122.36938	47.6646	-122.37867	47.57311	6.33554
25:00.0	57:00.0	-122.37867	47.57311	-122.33395	47.61012	3.30235
11:00.0	33:30.0	-122.33395	47.61012	-122.35695	47.63283	1.90149
27:00.0	47:00.0	-122.35695	47.63283	-122.35814	47.62543	0.51425
48:00.0	17:30.0	-122.35814	47.62543	-122.36096	47.63501	0.67482
55:00.0	11:00.0	-122.36096	47.63501	-122.3543	47.66622	2.17848
58:30.0	14:30.0	-122.3543	47.66622	-122.35012	47.66104	0.40759
32:30.0	48:30.0	-122.35012	47.66104	-122.31968	47.66932	1.53146
39:00.0	24:30.0	-122.31968	47.66932	-122.35876	47.66557	1.84207
33:30.0	00:00.0	-122.35876	47.66557	-122.35722	47.62467	2.82654
27:30.0	49:00.0	-122.35722	47.62467	-122.35119	47.61538	0.70089
23:00.0	47:30.0	-122.35119	47.61538	-122.36058	47.62519	0.80727
21:30.0	42:00.0	-122.36058	47.62519	-122.31689	47.61319	2.20273
45:00.0	12:30.0	-122.31689	47.61319	-122.28777	47.55599	4.17952
28:00.0	48:30.0	-122.28777	47.55599	-122.32771	47.59721	3.40522
48:30.0	04:30.0	-122.32771	47.59721	-122.32638	47.63183	2.39256
07:30.0	45:30.0	-122.32638	47.63183	-122.32262	47.60945	1.55608
07:30.0	51:00.0	-122.32262	47.60945	-122.38764	47.69158	6.43489
05:30.0	05:30.0	-122.38764	47.69158	-122.33873	47.61582	5.71026
39:00.0	53:30.0	-122.33873	47.61582	-122.35647	47.6728	4.02272
29:30.0	17:30.0	-122.35647	47.6728	-122.31685	47.61384	4.47367
33:30.0	14:30.0	-122.31685	47.61384	-122.34139	47.65325	2.95401
15:30.0	32:00.0	-122.34139	47.65325	-122.37338	47.654	1.49418
15:30.0	39:00.0	-122.37338	47.654	-122.35646	47.65183	0.80393
58:00.0	28:00.0	-122.35646	47.65183	-122.35547	47.61994	2.20364
32:30.0	14:30.0	-122.35547	47.61994	-122.32481	47.67438	4.02422
47:00.0	23:30.0	-122.32481	47.67438	-122.34536	47.65345	1.73513
49:00.0	20:30.0	-122.34536	47.65345	-122.37499	47.6388	1.71404
55:30.0	42:00.0	-122.37499	47.6388	-122.31542	47.66022	3.15014
55:30.0	40:30.0	-122.31542	47.66022	-122.35028	47.6497	1.78214
25:00.0	39:30.0	-122.35028	47.6497	-122.35645	47.67947	2.07676
04:30.0	19:00.0	-122.35645	47.67947	-122.37216	47.68325	0.77808
11:00.0	22:00.0	-122.37216	47.68325	-122.35535	47.68646	0.81497
26:00.0	58:00.0	-122.35535	47.68646	-122.33912	47.69144	0.83161
08:00.0	55:30.0	-122.33912	47.69144	-122.28717	47.67904	2.57049
02:00.0	58:30.0	-122.28717	47.67904	-122.28314	47.67575	0.29499
57:30.0	18:00.0	-122.28314	47.67575	-122.33912	47.69163	2.8327
03:00.0	24:30.0	-122.33912	47.69163	-122.33312	47.65196	2.75493
15:00.0	27:30.0	-122.33312	47.65196	-122.33659	47.60455	3.27937
55:00.0	36:30.0	-122.33659	47.60455	-122.35139	47.64943	3.17669
29:00.0	12:00.0	-122.35139	47.64943	-122.33427	47.61417	2.56381
23:00.0	39:00.0	-122.33427	47.61417	-122.35157	47.6253	1.11545
46:30.0	20:00.0	-122.35157	47.6253	-122.34071	47.61478	0.8863
35:00.0	43:30.0	-122.34071	47.61478	-122.35539	47.62414	0.94252
46:30.0	01:30.0	-122.35539	47.62414	-122.35565	47.63766	0.93412
13:00.0	29:30.0	-122.35565	47.63766	-122.40099	47.65832	2.55296
59:00.0	05:00.0	-122.40099	47.65832	-122.40098	47.65274	0.3855
16:30.0	37:30.0	-122.40098	47.65274	-122.34944	47.62555	3.05286
08:30.0	21:00.0	-122.34944	47.62555	-122.33082	47.62088	0.92759
50:00.0	09:30.0	-122.33082	47.62088	-122.33775	47.68974	4.76827
12:30.0	39:30.0	-122.33775	47.68974	-122.34143	47.65011	2.74328
41:30.0	24:00.0	-122.34143	47.65011	-122.31147	47.61809	2.61741
25:00.0	06:00.0	-122.31147	47.61809	-122.31806	47.66711	3.40055
30:00.0	52:00.0	-122.31806	47.66711	-122.29257	47.60227	4.63498
22:00.0	49:00.0	-122.29257	47.60227	-122.32163	47.60493	1.37018
29:30.0	40:00.0	-122.32163	47.60493	-122.31248	47.58643	1.34771
32:00.0	43:00.0	-122.31248	47.58643	-122.33007	47.57873	0.97929
52:00.0	42:00.0	-122.33007	47.57873	-122.32466	47.63753	4.0701
28:30.0	45:30.0	-122.32466	47.63753	-122.31422	47.66225	1.77599
30:30.0	15:30.0	-122.31422	47.66225	-122.3144	47.65917	0.21295
18:30.0	48:00.0	-122.3144	47.65917	-122.3194	47.61342	3.1693
49:00.0	14:00.0	-122.3194	47.61342	-122.31261	47.62272	0.71652
29:00.0	40:00.0	-122.31261	47.62272	-122.31457	47.61044	0.8533
19:00.0	48:30.0	-122.31457	47.61044	-122.32207	47.62298	0.93449
50:00.0	10:30.0	-122.32207	47.62298	-122.31709	47.54602	5.32191
37:30.0	34:30.0	-122.31709	47.54602	-122.32039	47.54684	0.16442
58:30.0	36:00.0	-122.36968	47.66443	-122.33423	47.58836	5.51
20:30.0	42:30.0	-122.33423	47.58836	-122.33415	47.5884	0.00465
58:00.0	02:00.0	-122.33415	47.5884	-122.32173	47.58231	0.71695
03:30.0	43:00.0	-122.32173	47.58231	-122.32278	47.58198	0.05412
26:00.0	39:30.0	-122.32278	47.58198	-122.33383	47.57564	0.67725
07:30.0	18:30.0	-122.33383	47.57564	-122.33426	47.598	1.54488
29:30.0	06:30.0	-122.33426	47.598	-122.39029	47.58401	2.79126
32:00.0	19:30.0	-122.39029	47.58401	-122.39033	47.58391	0.00716
42:30.0	11:00.0	-122.39033	47.58391	-122.38287	47.56208	1.54793
18:30.0	00:00.0	-122.38287	47.56208	-122.35446	47.651	6.28487
37:30.0	37:30.0	-122.35446	47.651	-122.34459	47.65526	0.54671
51:30.0	12:30.0	-122.34459	47.65526	-122.31368	47.62132	2.75338
07:30.0	05:00.0	-122.31368	47.62132	-122.3114	47.62173	0.1102
55:00.0	27:00.0	-122.3114	47.62173	-122.31767	47.61875	0.35799
12:00.0	39:00.0	-122.31767	47.61875	-122.35212	47.61784	1.61042
50:00.0	11:00.0	-122.35212	47.61784	-122.36323	47.66731	3.45683
54:30.0	31:30.0	-122.36323	47.66731	-122.32913	47.61326	4.05938
25:00.0	58:30.0	-122.32913	47.61326	-122.32689	47.61399	0.11616
37:00.0	10:00.0	-122.32689	47.61399	-122.32331	47.6464	2.24531
36:30.0	56:00.0	-122.32331	47.6464	-122.31915	47.61217	2.37278
24:00.0	57:30.0	-122.31915	47.61217	-122.31314	47.60355	0.6584
59:00.0	32:30.0	-122.31314	47.60355	-122.3284	47.61098	0.87852
37:30.0	NULL	-122.3284	47.61098	NULL	NULL	NULL
30:00.0	08:00.0	-122.36975	47.66448	-122.34769	47.73068	4.68785
12:30.0	32:30.0	-122.34769	47.73068	-122.3464	47.73392	0.23178
33:30.0	59:00.0	-122.3464	47.73392	-122.35629	47.72895	0.5748
27:30.0	13:00.0	-122.35629	47.72895	-122.34117	47.65513	5.14852
40:30.0	44:00.0	-122.34117	47.65513	-122.29203	47.71726	4.86615
42:30.0	14:30.0	-122.29203	47.71726	-122.32795	47.66103	4.2307
18:30.0	45:00.0	-122.32795	47.66103	-122.3827	47.66675	2.58558
25:00.0	09:00.0	-122.3827	47.66675	-122.3641	47.66989	0.89469
28:00.0	51:30.0	-122.3641	47.66989	-122.32683	47.65492	2.02369
36:30.0	16:30.0	-122.32683	47.65492	-122.35705	47.63743	1.85757
56:00.0	13:00.0	-122.35705	47.63743	-122.36503	47.63291	0.48618
15:30.0	30:30.0	-122.36503	47.63291	-122.34586	47.62087	1.22207
30:30.0	48:30.0	-122.34586	47.62087	-122.32469	47.61415	1.09244
50:30.0	24:00.0	-122.32469	47.61415	-122.32533	47.62042	0.4342
45:00.0	35:00.0	-122.32533	47.62042	-122.37156	47.63761	2.46408
02:00.0	42:00.0	-122.37156	47.63761	-122.3374	47.62204	1.92407
14:30.0	00:00.0	-122.3374	47.62204	-122.35817	47.71564	6.53873
58:30.0	14:00.0	-122.35817	47.71564	-122.35806	47.71563	0.00517
26:30.0	48:00.0	-122.35806	47.71563	-122.35812	47.71563	0.0028
53:30.0	28:30.0	-122.35812	47.71563	-122.3222	47.58389	9.2546
44:30.0	56:30.0	-122.3222	47.58389	-122.3853	47.58014	2.96086
01:00.0	10:00.0	-122.3853	47.58014	-122.4027	47.58115	0.81634
05:00.0	45:00.0	-122.4027	47.58115	-122.38209	47.66481	5.85934
53:00.0	42:00.0	-122.38209	47.66481	-122.37372	47.66743	0.43052
46:00.0	07:00.0	-122.37372	47.66743	-122.36207	47.665	0.56902
23:00.0	59:30.0	-122.36207	47.665	-122.30438	47.63853	3.25525
36:30.0	45:00.0	-122.30438	47.63853	-122.3074	47.62654	0.84026
08:30.0	37:00.0	-122.3074	47.62654	-122.31264	47.62153	0.42391
56:30.0	20:30.0	-122.31264	47.62153	-122.32393	47.60961	0.97791
09:30.0	37:30.0	-122.32393	47.60961	-122.30475	47.60718	0.91168
28:30.0	09:30.0	-122.36978	47.66454	-122.36952	47.66453	0.01215
10:30.0	09:00.0	-122.36952	47.66453	-122.31397	47.65687	2.64616
16:30.0	14:00.0	-122.31397	47.65687	-122.318	47.71728	4.17776
22:00.0	48:00.0	-122.318	47.71728	-122.34265	47.64914	4.84599
16:00.0	48:00.0	-122.34265	47.64914	-122.36416	47.56839	5.66846
00:30.0	15:30.0	-122.36416	47.56839	-122.37415	47.63091	4.34439
23:00.0	34:30.0	-122.37415	47.63091	-122.34902	47.65036	1.78391
05:30.0	21:30.0	-122.34902	47.65036	-122.37161	47.69613	3.33316
23:00.0	42:30.0	-122.37161	47.69613	-122.32394	47.67755	2.56769
22:30.0	57:30.0	-122.32394	47.67755	-122.37717	47.66359	2.66461
26:00.0	02:30.0	-122.37717	47.66359	-122.37498	47.65423	0.65468
21:30.0	18:00.0	-122.37498	47.65423	-122.34085	47.61767	2.98656
01:30.0	18:00.0	-122.34085	47.61767	-122.34721	47.69327	5.23135
43:30.0	55:30.0	-122.34721	47.69327	-122.31736	47.6445	3.64594
50:00.0	17:30.0	-122.31736	47.6445	-122.34768	47.69346	3.66648
44:30.0	26:30.0	-122.34768	47.69346	-122.34351	47.69307	0.19636
30:00.0	49:00.0	-122.34351	47.69307	-122.34773	47.73336	2.79046
16:00.0	43:30.0	-122.34773	47.73336	-122.33051	47.73052	0.82625
22:00.0	53:30.0	-122.33051	47.73052	-122.35617	47.68617	3.28935
38:00.0	11:00.0	-122.35617	47.68617	-122.38222	47.66826	1.73446
12:30.0	24:30.0	-122.38222	47.66826	-122.34802	47.65028	2.02264
11:30.0	41:30.0	-122.34802	47.65028	-122.31339	47.65484	1.64696
24:30.0	10:30.0	-122.31339	47.65484	-122.35729	47.66115	2.09492
19:00.0	35:30.0	-122.35729	47.66115	-122.37783	47.64887	1.28023
39:30.0	52:00.0	-122.37783	47.64887	-122.36371	47.66049	1.03869
43:30.0	17:00.0	-122.36371	47.66049	-122.31824	47.61775	3.63679
28:30.0	40:30.0	-122.31824	47.61775	-122.31819	47.61775	0.00234
58:00.0	12:00.0	-122.31819	47.61775	-122.30702	47.63777	1.47821
56:00.0	17:30.0	-122.30702	47.63777	-122.32246	47.63543	0.73887
37:00.0	00:30.0	-122.35804	47.62378	-122.34646	47.61779	0.68104
20:00.0	18:30.0	-122.34646	47.61779	-122.3485	47.61797	0.0961
48:30.0	29:00.0	-122.3485	47.61797	-122.32047	47.68389	4.73842
56:00.0	09:30.0	-122.32047	47.68389	-122.31713	47.69677	0.90337
45:00.0	41:00.0	-122.31713	47.69677	-122.33956	47.61029	6.06563
45:00.0	04:00.0	-122.33956	47.61029	-122.38919	47.66877	4.65756
48:00.0	24:00.0	-122.38919	47.66877	-122.3742	47.64575	1.73747
59:00.0	15:30.0	-122.3742	47.64575	-122.38883	47.65227	0.81815
57:00.0	36:30.0	-122.38883	47.65227	-122.32946	47.63719	2.96116
49:30.0	01:00.0	-122.32946	47.63719	-122.3348	47.61974	1.23108
35:00.0	59:00.0	-122.3348	47.61974	-122.33294	47.60263	1.18525
25:30.0	25:00.0	-122.33294	47.60263	-122.3327	47.60335	0.05099
19:30.0	42:00.0	-122.3327	47.60335	-122.39474	47.57537	3.48482
44:30.0	38:30.0	-122.39474	47.57537	-122.38385	47.6682	6.43338
32:30.0	59:00.0	-122.38385	47.6682	-122.33433	47.58574	6.14839
19:30.0	00:30.0	-122.33433	47.58574	-122.36103	47.67094	6.01675
31:30.0	49:30.0	-122.36103	47.67094	-122.34497	47.61644	3.83913
11:30.0	44:00.0	-122.34497	47.61644	-122.35129	47.65341	2.5711
59:00.0	01:00.0	-122.35129	47.65341	-122.35137	47.65319	0.01565
23:30.0	00:30.0	-122.35137	47.65319	-122.3327	47.61088	3.05029
26:30.0	24:00.0	-122.3327	47.61088	-122.38542	47.56062	4.25774
08:30.0	18:30.0	-122.38542	47.56062	-122.36193	47.53784	1.91933
52:00.0	04:30.0	-122.36193	47.53784	-122.35581	47.55342	1.11376
07:00.0	12:30.0	-122.35581	47.55342	-122.35988	47.54771	0.438
30:00.0	38:00.0	-122.35988	47.54771	-122.34053	47.6076	4.23525
40:30.0	01:00.0	-122.34053	47.6076	-122.35646	47.64579	2.74128
49:30.0	12:00.0	-122.35646	47.64579	-122.34082	47.60798	2.71235
14:00.0	47:30.0	-122.34082	47.60798	-122.36367	47.63995	2.45301
52:30.0	17:00.0	-122.36367	47.63995	-122.30479	47.61869	3.11745
25:30.0	43:00.0	-122.30479	47.61869	-122.35443	47.65084	3.21038
47:30.0	21:30.0	-122.35443	47.65084	-122.36293	47.65974	0.73177
08:00.0	49:30.0	-122.36293	47.65974	-122.31395	47.65542	2.30559
18:30.0	38:00.0	-122.31395	47.65542	-122.33142	47.60374	3.66239
15:00.0	02:30.0	-122.33142	47.60374	-122.33267	47.60328	0.06649
00:30.0	40:30.0	-122.33267	47.60328	-122.32382	47.60632	0.46378
09:30.0	58:00.0	-122.32382	47.60632	-122.32128	47.60681	0.12341
20:30.0	39:00.0	-122.32128	47.60681	-122.30201	47.60438	0.91586
54:00.0	26:00.0	-122.30201	47.60438	-122.30987	47.63395	2.0756
50:00.0	05:30.0	-122.30987	47.63395	-122.30247	47.64315	0.72344
13:30.0	44:00.0	-122.30247	47.64315	-122.31748	47.61641	1.97588
50:30.0	22:30.0	-122.31748	47.61641	-122.30343	47.63939	1.71785
00:00.0	48:30.0	-122.30343	47.63939	-122.38512	47.67381	4.49376
11:30.0	26:00.0	-122.38512	47.67381	-122.35	47.69626	2.25609
36:00.0	02:00.0	-122.35	47.69626	-122.31336	47.65509	3.31855
12:00.0	52:00.0	-122.31336	47.65509	-122.39056	47.6709	3.76494
31:00.0	44:30.0	-122.39056	47.6709	-122.393	47.68342	0.87242
01:00.0	40:30.0	-122.393	47.68342	-122.33856	47.56038	8.8725
56:30.0	05:00.0	-122.33856	47.56038	-122.34932	47.61295	3.66648
13:00.0	51:00.0	-122.34932	47.61295	-122.31781	47.62255	1.6144
52:00.0	57:30.0	-122.31781	47.62255	-122.31822	47.6143	0.57028
59:30.0	24:30.0	-122.31822	47.6143	-122.34545	47.61721	1.28779
29:30.0	41:00.0	-122.34545	47.61721	-122.35395	47.66412	3.26504
17:30.0	38:00.0	-122.35395	47.66412	-122.33477	47.62574	2.79865
14:00.0	21:30.0	-122.33477	47.62574	-122.3281	47.61376	0.88435
28:30.0	55:30.0	-122.3281	47.61376	-122.32808	47.6143	0.03732
17:30.0	03:00.0	-122.32808	47.6143	-122.30124	47.70673	6.50737
57:00.0	12:30.0	-122.36943	47.66451	-122.3208	47.54562	8.52207
19:00.0	34:00.0	-122.3208	47.54562	-122.29767	47.57388	2.23195
14:00.0	38:30.0	-122.29767	47.57388	-122.29264	47.72053	10.13421
05:30.0	41:30.0	-122.29264	47.72053	-122.34426	47.68743	3.32029
48:30.0	48:00.0	-122.34426	47.68743	-122.32466	47.6453	3.05096
45:30.0	56:30.0	-122.32466	47.6453	-122.32792	47.65317	0.56461
12:30.0	41:30.0	-122.32792	47.65317	-122.34116	47.61376	2.792
43:00.0	03:00.0	-122.34116	47.61376	-122.37528	47.66995	4.19612
51:30.0	23:00.0	-122.37528	47.66995	-122.31893	47.61414	4.66781
27:00.0	45:00.0	-122.31893	47.61414	-122.35098	47.64674	2.70419
56:00.0	27:00.0	-122.35098	47.64674	-122.34796	47.53316	7.848
28:30.0	51:30.0	-122.34796	47.53316	-122.35338	47.65297	8.28101
09:30.0	33:00.0	-122.35338	47.65297	-122.32295	47.61527	2.96696
50:00.0	59:00.0	-122.32295	47.61527	-122.32471	47.63637	1.46003
23:00.0	45:00.0	-122.32471	47.63637	-122.33281	47.61434	1.56828
09:00.0	14:30.0	-122.33281	47.61434	-122.32843	47.61498	0.20933
19:00.0	51:00.0	-122.32843	47.61498	-122.35637	47.65137	2.83244
00:00.0	06:00.0	-122.35637	47.65137	-122.36731	47.66567	1.11209
14:30.0	51:30.0	-122.36731	47.66567	-122.35387	47.62451	2.91199
29:00.0	03:30.0	-122.35387	47.62451	-122.35774	47.6891	4.46594
49:30.0	58:30.0	-122.35774	47.6891	-122.34999	47.65176	2.60492
21:30.0	44:00.0	-122.34999	47.65176	-122.33241	47.60527	3.31508
45:00.0	49:00.0	-122.33241	47.60527	-122.33192	47.60434	0.06821
25:30.0	30:30.0	-122.33192	47.60434	-122.33132	47.60349	0.06507
49:30.0	16:00.0	-122.33132	47.60349	-122.3796	47.66687	4.92499
48:30.0	59:30.0	-122.3796	47.66687	-122.37041	47.66072	0.60372
11:30.0	47:00.0	-122.37041	47.66072	-122.36534	47.62459	2.50728
55:30.0	07:30.0	-122.36534	47.62459	-122.39041	47.65241	2.2504
00:30.0	22:00.0	-122.39041	47.65241	-122.35692	47.63532	1.95929
51:30.0	42:00.0	-122.35692	47.63532	-122.31019	47.61225	2.70257
09:30.0	39:00.0	-122.31019	47.61225	-122.34759	47.6156	1.7624
59:00.0	34:00.0	-122.34759	47.6156	-122.31271	47.61479	1.63034
45:30.0	13:30.0	-122.31271	47.61479	-122.35996	47.63238	2.51934
12:00.0	32:30.0	-122.35996	47.63238	-122.32788	47.65688	2.26012
14:30.0	27:00.0	-122.32788	47.65688	-122.27706	47.636	2.77669
23:30.0	00:00.0	-122.27706	47.636	-122.32895	47.60198	3.3762
18:30.0	28:00.0	-122.32895	47.60198	-122.3174	47.59322	0.8109
06:30.0	36:30.0	-122.3174	47.59322	-122.33989	47.6076	1.44614
37:00.0	29:00.0	-122.33989	47.6076	-122.35475	47.70878	7.02448
19:30.0	56:00.0	-122.35475	47.70878	-122.35982	47.62673	5.67348
21:00.0	40:30.0	-122.35982	47.62673	-122.31759	47.64084	2.1998
13:00.0	31:30.0	-122.31759	47.64084	-122.31649	47.62307	1.22873
23:00.0	02:00.0	-122.31649	47.62307	-122.34889	47.65042	2.42056
44:00.0	11:00.0	-122.34889	47.65042	-122.29087	47.66255	2.83489
35:00.0	07:00.0	-122.29087	47.66255	-122.30653	47.66394	0.73715
56:00.0	58:30.0	-122.30653	47.66394	-122.30651	47.66397	0.00227
46:00.0	20:30.0	-122.30651	47.66397	-122.30657	47.66405	0.0062
13:00.0	46:00.0	-122.30657	47.66405	-122.32428	47.62806	2.62028
02:00.0	20:30.0	-122.32428	47.62806	-122.33439	47.688	4.16783
43:00.0	17:30.0	-122.33439	47.688	-122.31684	47.67578	1.17607
18:30.0	07:30.0	-122.31684	47.67578	-122.37752	47.648	3.42111
36:30.0	11:00.0	-122.37752	47.648	-122.32014	47.61803	3.38628
51:00.0	56:00.0	-122.32014	47.61803	-122.3597	47.62093	1.85868
21:00.0	09:30.0	-122.3597	47.62093	-122.3383	47.60517	1.47814
14:00.0	30:00.0	-122.3383	47.60517	-122.3775	47.56505	3.32257
06:30.0	39:30.0	-122.3775	47.56505	-122.34957	47.61515	3.69915
56:30.0	21:00.0	-122.34957	47.61515	-122.33781	47.68776	5.0463
17:00.0	41:00.0	-122.33781	47.68776	-122.34165	47.66207	1.78385
45:30.0	27:30.0	-122.34165	47.66207	-122.32177	47.67991	1.54261
25:00.0	22:00.0	-122.32177	47.67991	-122.32173	47.67952	0.02701
51:00.0	10:30.0	-122.32173	47.67952	-122.35154	47.6619	1.84848
00:30.0	17:00.0	-122.35154	47.6619	-122.34408	47.62721	2.42177
59:30.0	13:30.0	-122.34408	47.62721	-122.34499	47.62864	0.10755
01:30.0	46:00.0	-122.34499	47.62864	-122.30611	47.57437	4.16623
35:00.0	55:30.0	-122.30611	47.57437	-122.33412	47.59381	1.87558
07:00.0	17:00.0	-122.33412	47.59381	-122.3266	47.60922	1.1211
20:00.0	38:00.0	-122.3266	47.60922	-122.32816	47.58769	1.4892
33:00.0	42:00.0	-122.32816	47.58769	-122.32822	47.60777	1.38724
54:30.0	19:00.0	-122.32822	47.60777	-122.40213	47.58155	3.90015
54:00.0	56:30.0	-122.35634	47.6188	-122.35583	47.61765	0.08294
01:30.0	35:30.0	-122.35583	47.61765	-122.36856	47.66516	3.33566
06:30.0	36:30.0	-122.36856	47.66516	-122.38212	47.64682	1.41634
39:00.0	02:30.0	-122.38212	47.64682	-122.39836	47.6897	3.05783
11:00.0	54:00.0	-122.39836	47.6897	-122.30356	47.61648	6.72097
02:30.0	30:00.0	-122.30356	47.61648	-122.3837	47.65985	4.79377
18:30.0	58:30.0	-122.3837	47.65985	-122.38372	47.65981	0.00292
19:30.0	41:00.0	-122.38372	47.65981	-122.33263	47.62072	3.60327
13:00.0	19:30.0	-122.33263	47.62072	-122.32668	47.61628	0.41393
48:30.0	05:30.0	-122.32668	47.61628	-122.32171	47.62197	0.45653
35:30.0	03:30.0	-122.32171	47.62197	-122.3607	47.64758	2.53876
30:00.0	50:00.0	-122.3607	47.64758	-122.31951	47.62094	2.66212
18:30.0	25:30.0	-122.31951	47.62094	-122.32033	47.62605	0.3551
49:30.0	24:00.0	-122.32033	47.62605	-122.35798	47.62843	1.76604
38:30.0	19:00.0	-122.35798	47.62843	-122.35457	47.65104	1.57013
54:30.0	24:30.0	-122.35457	47.65104	-122.33978	47.6225	2.08917
57:30.0	29:30.0	-122.33978	47.6225	-122.32635	47.59707	1.86553
07:00.0	50:30.0	-122.32635	47.59707	-122.35751	47.61798	2.05091
52:00.0	21:30.0	-122.35751	47.61798	-122.35555	47.67784	4.13651
21:30.0	25:00.0	-122.35555	47.67784	-122.33129	47.6231	3.94772
26:30.0	52:00.0	-122.33129	47.6231	-122.35781	47.52845	6.65542
03:00.0	47:00.0	-122.35781	47.52845	-122.33969	47.62294	6.58261
48:30.0	06:00.0	-122.33969	47.62294	-122.3293	47.62611	0.5324
55:00.0	25:00.0	-122.3293	47.62611	-122.31792	47.65876	2.3174
31:30.0	49:00.0	-122.31792	47.65876	-122.35064	47.64978	1.64853
57:30.0	30:00.0	-122.35064	47.64978	-122.34365	47.63751	0.90834
06:00.0	32:30.0	-122.34365	47.63751	-122.35567	47.6367	0.56405
06:30.0	39:00.0	-122.35567	47.6367	-122.31419	47.69857	4.69227
21:00.0	53:00.0	-122.31419	47.69857	-122.40357	47.65885	4.99209
54:30.0	58:00.0	-122.40357	47.65885	-122.4005	47.65586	0.2514
00:30.0	28:30.0	-122.4005	47.65586	-122.40274	47.65853	0.21203
05:00.0	18:30.0	-122.40274	47.65853	-122.35702	47.63882	2.53176
02:30.0	08:30.0	-122.35702	47.63882	-122.35705	47.6388	0.00197
58:30.0	05:00.0	-122.35705	47.6388	-122.37039	47.64877	0.92862
44:00.0	14:00.0	-122.37039	47.64877	-122.39192	47.68652	2.79486
01:30.0	10:30.0	-122.39192	47.68652	-122.38321	47.68236	0.49771
30:30.0	47:30.0	-122.38321	47.68236	-122.38501	47.66949	0.8931
43:00.0	02:30.0	-122.38501	47.66949	-122.32016	47.6377	3.73996
30:00.0	03:30.0	-122.32016	47.6377	-122.31686	47.60732	2.10448
08:00.0	30:30.0	-122.31686	47.60732	-122.32576	47.6177	0.82892
53:00.0	49:00.0	-122.32576	47.6177	-122.26541	47.68747	5.58303
33:00.0	01:30.0	-122.26541	47.68747	-122.34471	47.64886	4.56181
05:00.0	17:30.0	-122.34471	47.64886	-122.38121	47.66948	2.22074
34:00.0	50:30.0	-122.38121	47.66948	-122.38493	47.6795	0.71368
39:30.0	51:00.0	-122.38493	47.6795	-122.36866	47.65312	1.97434
39:00.0	01:30.0	-122.36866	47.65312	-122.35685	47.63865	1.14165
33:00.0	26:30.0	-122.35685	47.63865	-122.35625	47.63481	0.26677
45:00.0	53:00.0	-122.35625	47.63481	-122.36248	47.62597	0.67648
59:30.0	14:30.0	-122.36248	47.62597	-122.35207	47.6499	1.72321
27:30.0	52:00.0	-122.35207	47.6499	-122.33403	47.61406	2.61544
28:30.0	39:30.0	-122.33403	47.61406	-122.3507	47.62463	1.0675
42:30.0	03:00.0	-122.3507	47.62463	-122.32847	47.61496	1.2347
26:30.0	49:00.0	-122.32847	47.61496	-122.32826	47.60898	0.41325
14:00.0	09:30.0	-122.32826	47.60898	-122.33308	47.57984	2.02572
38:30.0	23:30.0	-122.33308	47.57984	-122.31803	47.62545	3.22851
57:00.0	14:30.0	-122.31803	47.62545	-122.30679	47.6244	0.52995
14:00.0	31:30.0	-122.30679	47.6244	-122.32372	47.61982	0.85172
33:30.0	06:00.0	-122.32372	47.61982	-122.35155	47.70735	6.18505
31:00.0	52:30.0	-122.35155	47.70735	-122.33535	47.60284	7.2597
04:00.0	47:00.0	-122.33535	47.60284	-122.35351	47.65232	3.52201
50:30.0	59:00.0	-122.35351	47.65232	-122.37888	47.66965	1.6839
01:30.0	43:00.0	-122.37888	47.66965	-122.31307	47.61761	4.72932
27:00.0	40:00.0	-122.31307	47.61761	-122.35058	47.64977	2.82924
38:00.0	50:00.0	-122.35058	47.64977	-122.37014	47.65086	0.91621
02:00.0	23:30.0	-122.37014	47.65086	-122.32378	47.60941	3.58994
06:00.0	34:30.0	-122.32378	47.60941	-122.32682	47.56781	2.87747
13:30.0	17:30.0	-122.32682	47.56781	-122.32936	47.57417	0.45515
23:00.0	34:00.0	-122.32936	47.57417	-122.33433	47.59748	1.62705
54:30.0	26:30.0	-122.33433	47.59748	-122.32302	47.70703	7.58679
23:30.0	45:30.0	-122.32302	47.70703	-122.31658	47.6741	2.29477
33:00.0	12:30.0	-122.31658	47.6741	-122.32344	47.61619	4.01358
14:00.0	39:30.0	-122.32344	47.61619	-122.35016	47.65146	2.73756
39:30.0	57:30.0	-122.35016	47.65146	-122.35882	47.66371	0.93788
52:30.0	21:00.0	-122.35882	47.66371	-122.31699	47.61954	3.62302
22:30.0	44:00.0	-122.31699	47.61954	-122.28923	47.61319	1.36894
12:00.0	44:30.0	-122.28923	47.61319	-122.26597	47.54248	5.00458
06:30.0	04:30.0	-122.26597	47.54248	-122.33851	47.61252	5.90869
35:30.0	52:00.0	-122.33851	47.61252	-122.37042	47.54816	4.68987
26:30.0	05:00.0	-122.37042	47.54816	-122.3289	47.60977	4.67799
08:30.0	31:30.0	-122.3289	47.60977	-122.33863	47.66146	3.59985
47:00.0	25:00.0	-122.33863	47.66146	-122.34118	47.61728	3.05455
23:30.0	05:30.0	-122.34118	47.61728	-122.34497	47.62842	0.78971
11:00.0	10:30.0	-122.34497	47.62842	-122.31969	47.61292	1.59404
35:30.0	57:30.0	-122.31969	47.61292	-122.39058	47.63706	3.70723
26:00.0	36:00.0	-122.39058	47.63706	-122.34235	47.61125	2.87294
22:30.0	00:00.0	-122.34235	47.61125	-122.32839	47.60888	0.67243
20:00.0	01:00.0	-122.32839	47.60888	-122.35656	47.62331	1.65089
14:30.0	35:30.0	-122.35656	47.62331	-122.37497	47.63881	1.37326
47:00.0	01:30.0	-122.37497	47.63881	-122.35282	47.61482	1.95372
06:00.0	49:00.0	-122.35282	47.61482	-122.35303	47.61492	0.012
58:00.0	25:30.0	-122.35303	47.61492	-122.33069	47.62308	1.18605
36:00.0	06:00.0	-122.33069	47.62308	-122.36101	47.6325	1.55841
52:30.0	20:00.0	-122.36101	47.6325	-122.34217	47.61543	1.47141
03:30.0	26:00.0	-122.34217	47.61543	-122.32536	47.62451	1.005
49:30.0	03:00.0	-122.32536	47.62451	-122.34445	47.61139	1.27151
05:00.0	58:00.0	-122.34445	47.61139	-122.37367	47.65094	3.05414
04:30.0	19:00.0	-122.37367	47.65094	-122.35454	47.61726	2.49241
20:00.0	41:30.0	-122.35454	47.61726	-122.34324	47.63917	1.60303
14:30.0	38:00.0	-122.34324	47.63917	-122.35744	47.64692	0.85219
54:30.0	09:00.0	-122.35744	47.64692	-122.35801	47.61956	1.89038
47:30.0	13:30.0	-122.35801	47.61956	-122.33433	47.58223	2.80631
40:00.0	00:30.0	-122.33433	47.58223	-122.34061	47.61473	2.26438
58:00.0	22:30.0	-122.34061	47.61473	-122.34863	47.65169	2.58074
37:30.0	04:00.0	-122.34863	47.65169	-122.33388	47.70533	3.76916
46:00.0	09:30.0	-122.33388	47.70533	-122.31268	47.62448	5.67259
15:00.0	40:00.0	-122.31268	47.62448	-122.31364	47.62387	0.06153
51:30.0	09:30.0	-122.31364	47.62387	-122.30343	47.61713	0.66652
10:30.0	56:00.0	-122.30343	47.61713	-122.32934	47.54974	4.81061
20:30.0	42:00.0	-122.32934	47.54974	-122.3179	47.54742	0.55857
56:30.0	08:00.0	-122.3179	47.54742	-122.30988	47.55185	0.48412
46:00.0	33:00.0	-122.30988	47.55185	-122.33471	47.61396	4.44509
06:30.0	19:00.0	-122.33471	47.61396	-122.33414	47.57458	2.72072
42:30.0	54:30.0	-122.33414	47.57458	-122.36051	47.51998	3.96858
45:00.0	54:00.0	-122.36051	47.51998	-122.37679	47.52233	0.77897
18:00.0	00:30.0	-122.37679	47.52233	-122.4054	47.57931	4.15768
17:30.0	38:30.0	-122.4054	47.57931	-122.38731	47.54563	2.47578
[truncated: 248,391 more rows]
